# Supplementary material for: 2-[1-(4-Bromo­phen­yl)-2-nitro­eth­yl]hexa­noic acid
Source: Acta Crystallogr Sect E Struct Rep Online. 2014 Apr 5;70(Pt 5):o518. doi: 10.1107/S1600536814006941 (PMC4011287; doi:10.1107/S1600536814006941)
Supplement: Supplementary file 1 [file e-70-0o518-sup1.cif]

##############################################################################
#                                                                            #
# This CIF contains the data in a paper accepted for publication in          #
# Acta Crystallographica Section E. It conforms to the requirements of       #
# Notes for Authors for Acta Crystallographica Section E, and has been       #
# peer reviewed under the auspices of the IUCr Commission on Journals.       #
#                                                                            #
# Full details of the Crystallographic Information File format               #
# are given in the paper "The Crystallographic Information File (CIF):       #
# a New Standard Archive File for Crystallography" by S. R. Hall, F. H.      #
# Allen and I. D. Brown [Acta Cryst. (1991), A47, 655-685].                  #
#                                                                            #
# The current version of the core CIF dictionary is obtainable from          #
# ftp://ftp.iucr.org/pub/cif_core.dic.                                       #
#                                                                            #
# Software is freely available for graphical display of the structure(s)     #
# in this CIF. For information consult the CIF software page                 #
# http://www.iucr.org/resources/cif/software.                                #
#                                                                            #
# This file may be used for bona fide research purposes within the           #
# scientific community so long as proper attribution is given to the journal # 
# article from which it was obtained.                                        #
#                                                                            #
##############################################################################
data_General
_audit_creation_method     'by CrystalStructure 3.7.0'
_journal_date_recd_electronic     2014-03-14
_journal_date_accepted     2014-03-28
_journal_name_full     'Acta Crystallographica, Section E'
_journal_year     2014
_journal_volume     70
_journal_issue      5
_journal_page_first     o518
_journal_page_last     o518
_journal_paper_category     QO
_journal_paper_doi     10.1107/S1600536814006941
_journal_coeditor_code     FJ2666
_publ_contact_author_name     'Mr Xia Ai-Bao'
_publ_contact_author_address
;
State Key Laboratory Breeding Base of Green Chemistry-Synthesis Technology
Zhejiang University of Technology
Hangzhou 310014
People's Republic of China
;
_publ_contact_author_email     'xiaaibao@zjut.edu.cn'
_publ_contact_author_fax     '86 571 88320066'
_publ_contact_author_phone     '86 571 88320609'
_publ_section_title
;
2-[1-(4-Bromophenyl)-2-nitroethyl]hexanoic acid
;
_publ_section_title_footnote     .
loop_
    _publ_author_name
    _publ_author_address
    'Yanpeng Zhang'
;
State Key Laboratory Breeding Base of Green Chemistry-Synthesis Technology
Zhejiang University of Technology
Hangzhou 310014
People's Republic of China
;
    'Can Zhang'
;
State Key Laboratory Breeding Base of Green Chemistry-Synthesis Technology
Zhejiang University of Technology
Hangzhou 310014
People's Republic of China
;
    'Ai-Bao Xia'
;
State Key Laboratory Breeding Base of Green Chemistry-Synthesis Technology
Zhejiang University of Technology
Hangzhou 310014
People's Republic of China
;
data_I
_audit_creation_method     SHELXL-2013
_database_code_depnum_ccdc_archive     'CCDC 994185'
_chemical_name_systematic
;
2-[1-(4-Bromophenyl)-2-nitroethyl]hexanoic acid
;
_chemical_name_common     ?
_chemical_formula_moiety     'C14 H18 Br N O4'
_chemical_formula_sum     'C14 H18 Br N O4'
_chemical_formula_iupac     'C14 H18 Br N O4'
_chemical_formula_weight     344.20
_chemical_melting_point     ?
_shelx_space_group_comment
;
The symmetry employed for this shelxl refinement is uniquely defined
by the following loop, which should always be used as a source of
symmetry information in preference to the above space-group names.
They are only intended as comments.
;
_space_group_crystal_system     triclinic
_space_group_name_H-M_alt     'P -1'
_space_group_name_Hall     '-P 1'
loop_
    _space_group_symop_operation_xyz
    'x, y, z'
    '-x, -y, -z'
_cell_length_a     7.2825(11)
_cell_length_b     8.7850(13)
_cell_length_c     13.026(2)
_cell_angle_alpha     107.882(3)
_cell_angle_beta     93.156(3)
_cell_angle_gamma     101.555(3)
_cell_volume     770.9(2)
_cell_formula_units_Z     2
_cell_measurement_reflns_used     1805
_cell_measurement_theta_min     2.50
_cell_measurement_theta_max     26.99
_cell_measurement_temperature     140(2)
_exptl_crystal_description     block
_exptl_crystal_colour     colourless
_exptl_crystal_size_max     0.250
_exptl_crystal_size_mid     0.200
_exptl_crystal_size_min     0.150
_exptl_crystal_density_diffrn     1.483
_exptl_crystal_density_meas     ?
_exptl_crystal_density_method     ?
_exptl_crystal_F_000     352
_exptl_absorpt_coefficient_mu     2.678
_exptl_absorpt_correction_type     multi-scan
_exptl_absorpt_process_details     '(SADABS; Bruker, 2004)'
_shelx_estimated_absorpt_T_min     0.554
_shelx_estimated_absorpt_T_max     0.689
_exptl_absorpt_correction_T_min     0.5098
_exptl_absorpt_correction_T_max     0.7461
_exptl_special_details     ?
_diffrn_ambient_temperature     140(2)
_diffrn_radiation_type     MoK\a
_diffrn_radiation_wavelength     0.71073
_diffrn_measurement_device_type     'Bruker APEXII CCD'
_diffrn_measurement_method     '\f and \w scans'
_diffrn_detector_area_resol_mean     ?
_diffrn_reflns_number     7818
_diffrn_reflns_av_R_equivalents     0.0264
_diffrn_reflns_theta_min     1.656
_diffrn_reflns_theta_max     30.683
_diffrn_reflns_theta_full     25.242
_diffrn_measured_fraction_theta_max     0.986
_diffrn_measured_fraction_theta_full     0.999
_diffrn_reflns_limit_h_min     -7
_diffrn_reflns_limit_h_max     10
_diffrn_reflns_limit_k_min     -12
_diffrn_reflns_limit_k_max     11
_diffrn_reflns_limit_l_min     -18
_diffrn_reflns_limit_l_max     18
_refine_special_details     ?
_reflns_number_total     4717
_reflns_number_gt     3078
_reflns_threshold_expression     I>2\s(I)
_refine_ls_structure_factor_coef     Fsqd
_refine_ls_matrix_type     full
_refine_ls_R_factor_all     0.0836
_refine_ls_R_factor_gt     0.0446
_refine_ls_wR_factor_gt     0.0994
_refine_ls_wR_factor_ref     0.1134
_refine_ls_goodness_of_fit_ref     0.985
_refine_ls_restrained_S_all     0.985
_refine_ls_number_reflns     4717
_refine_ls_number_parameters     182
_refine_ls_number_restraints     0
_refine_ls_hydrogen_treatment     constr
_refine_ls_weighting_scheme     calc
_refine_ls_weighting_details
                      'w=1/[\s^2^(Fo^2^)+(0.0579P)^2^] where P=(Fo^2^+2Fc^2^)/3'
_atom_sites_solution_hydrogens     geom
_atom_sites_solution_primary     ?
_atom_sites_solution_secondary     ?
_refine_ls_shift/su_max     0.005
_refine_ls_shift/su_mean     0.001
_refine_diff_density_max     0.769
_refine_diff_density_min     -0.571
_refine_ls_extinction_method     none
_refine_ls_extinction_coef     .
loop_
    _atom_type_symbol
    _atom_type_description
    _atom_type_scat_dispersion_real
    _atom_type_scat_dispersion_imag
    _atom_type_scat_source
    'C' 'C' 0.0033 0.0016
                         'International Tables Vol C Tables 4.2.6.8 and 6.1.1.4'
    'H' 'H' 0.0000 0.0000
                         'International Tables Vol C Tables 4.2.6.8 and 6.1.1.4'
    'N' 'N' 0.0061 0.0033
                         'International Tables Vol C Tables 4.2.6.8 and 6.1.1.4'
    'O' 'O' 0.0106 0.0060
                         'International Tables Vol C Tables 4.2.6.8 and 6.1.1.4'
    'Br' 'Br' -0.2901 2.4595
                         'International Tables Vol C Tables 4.2.6.8 and 6.1.1.4'
_computing_data_collection     'APEX2 (Bruker, 2004)'
_computing_cell_refinement     'SAINT (Bruker, 2004)'
_computing_data_reduction     'SAINT (Bruker, 2004)'
_computing_structure_solution     'SHELXS97 (Sheldrick, 2008)'
_computing_structure_refinement     'SHELXL2013 (Sheldrick, 2008)'
_computing_molecular_graphics     'SHELXTL (Sheldrick, 2008)'
_computing_publication_material     'SHELXTL (Sheldrick, 2008)'
loop_
    _atom_site_type_symbol
    _atom_site_label
    _atom_site_fract_x
    _atom_site_fract_y
    _atom_site_fract_z
    _atom_site_U_iso_or_equiv
    _atom_site_adp_type
    _atom_site_calc_flag
    _atom_site_occupancy
    _atom_site_disorder_assembly
    _atom_site_disorder_group
    Br Br1 0.43884(4) 0.25204(4) 1.00399(2) 0.04824(13) Uani d 1 . .
    N N1 -0.2878(3) -0.0037(2) 0.57284(16) 0.0281(4) Uani d 1 . .
    O O1 -0.2159(3) -0.1173(2) 0.53116(18) 0.0503(5) Uani d 1 . .
    O O2 -0.4281(3) -0.0168(2) 0.61913(17) 0.0433(5) Uani d 1 . .
    O O3 -0.2581(2) 0.5058(2) 0.50126(13) 0.0309(4) Uani d 1 . .
    H H3A -0.3560 0.5143 0.4683 0.046 Uiso calc 1 . .
    O O4 -0.4590(2) 0.4623(2) 0.61743(15) 0.0363(4) Uani d 1 . .
    C C1 -0.2028(3) 0.1613(3) 0.56541(18) 0.0239(5) Uani d 1 . .
    H H1A -0.2850 0.1860 0.5125 0.029 Uiso calc 1 . .
    H H1B -0.0781 0.1604 0.5389 0.029 Uiso calc 1 . .
    C C2 -0.1790(3) 0.2947(3) 0.67608(17) 0.0211(4) Uani d 1 . .
    H H2 -0.3015 0.2804 0.7070 0.025 Uiso calc 1 . .
    C C3 -0.1361(3) 0.4661(3) 0.66194(17) 0.0222(4) Uani d 1 . .
    H H3 -0.0170 0.4809 0.6278 0.027 Uiso calc 1 . .
    C C4 -0.2969(3) 0.4783(3) 0.58874(18) 0.0232(5) Uani d 1 . .
    C C5 -0.1128(4) 0.6028(3) 0.77204(18) 0.0271(5) Uani d 1 . .
    H H5A -0.2300 0.5861 0.8062 0.033 Uiso calc 1 . .
    H H5B -0.0086 0.5936 0.8202 0.033 Uiso calc 1 . .
    C C6 -0.0709(4) 0.7759(3) 0.7638(2) 0.0340(6) Uani d 1 . .
    H H6A -0.1778 0.7865 0.7182 0.041 Uiso calc 1 . .
    H H6B -0.0629 0.8560 0.8374 0.041 Uiso calc 1 . .
    C C7 0.1105(4) 0.8203(3) 0.7162(2) 0.0393(6) Uani d 1 . .
    H H7A 0.1270 0.9341 0.7145 0.047 Uiso calc 1 . .
    H H7B 0.0984 0.7465 0.6403 0.047 Uiso calc 1 . .
    C C8 0.2860(5) 0.8075(4) 0.7796(3) 0.0547(8) Uani d 1 . .
    H H8A 0.2911 0.8700 0.8567 0.082 Uiso calc 1 . .
    H H8B 0.3990 0.8524 0.7513 0.082 Uiso calc 1 . .
    H H8C 0.2806 0.6920 0.7714 0.082 Uiso calc 1 . .
    C C9 -0.0284(3) 0.2792(3) 0.75450(17) 0.0208(4) Uani d 1 . .
    C C10 0.1607(3) 0.3049(3) 0.73681(19) 0.0262(5) Uani d 1 . .
    H H10 0.1946 0.3273 0.6727 0.031 Uiso calc 1 . .
    C C11 0.2991(3) 0.2982(3) 0.8106(2) 0.0305(5) Uani d 1 . .
    H H11 0.4278 0.3183 0.7984 0.037 Uiso calc 1 . .
    C C12 0.2485(4) 0.2619(3) 0.90266(19) 0.0305(5) Uani d 1 . .
    C C13 0.0628(4) 0.2332(3) 0.92160(19) 0.0304(5) Uani d 1 . .
    H H13 0.0295 0.2076 0.9848 0.036 Uiso calc 1 . .
    C C14 -0.0752(3) 0.2422(3) 0.84734(18) 0.0260(5) Uani d 1 . .
    H H14 -0.2036 0.2226 0.8602 0.031 Uiso calc 1 . .
loop_
    _atom_site_aniso_label
    _atom_site_aniso_U_11
    _atom_site_aniso_U_22
    _atom_site_aniso_U_33
    _atom_site_aniso_U_12
    _atom_site_aniso_U_13
    _atom_site_aniso_U_23
    Br1 0.04362(18) 0.0746(2) 0.02979(15) 0.03115(16) -0.00597(11) 0.01222(14)
    N1 0.0289(11) 0.0264(11) 0.0266(10) 0.0030(9) -0.0045(8) 0.0088(8)
    O1 0.0634(14) 0.0274(11) 0.0616(14) 0.0184(10) 0.0132(11) 0.0107(9)
    O2 0.0374(11) 0.0417(11) 0.0495(12) -0.0013(9) 0.0085(9) 0.0192(9)
    O3 0.0297(9) 0.0443(10) 0.0287(9) 0.0175(8) 0.0073(7) 0.0199(8)
    O4 0.0251(9) 0.0576(12) 0.0373(10) 0.0159(8) 0.0081(7) 0.0263(9)
    C1 0.0245(11) 0.0237(12) 0.0240(11) 0.0047(9) 0.0021(9) 0.0092(9)
    C2 0.0201(10) 0.0251(12) 0.0200(10) 0.0068(9) 0.0023(8) 0.0089(9)
    C3 0.0220(10) 0.0262(12) 0.0214(10) 0.0085(9) 0.0019(8) 0.0104(9)
    C4 0.0272(11) 0.0216(12) 0.0227(11) 0.0098(9) 0.0024(9) 0.0075(9)
    C5 0.0350(13) 0.0258(12) 0.0227(11) 0.0098(10) 0.0049(10) 0.0090(9)
    C6 0.0533(17) 0.0231(12) 0.0267(12) 0.0128(11) 0.0001(11) 0.0077(10)
    C7 0.0575(18) 0.0270(14) 0.0333(14) 0.0037(12) 0.0011(13) 0.0140(11)
    C8 0.0475(18) 0.055(2) 0.060(2) -0.0039(15) -0.0035(16) 0.0280(17)
    C9 0.0225(10) 0.0198(11) 0.0209(10) 0.0072(8) 0.0014(8) 0.0065(8)
    C10 0.0244(11) 0.0332(13) 0.0236(11) 0.0080(10) 0.0051(9) 0.0117(10)
    C11 0.0212(11) 0.0392(14) 0.0325(13) 0.0111(10) 0.0038(9) 0.0112(11)
    C12 0.0318(12) 0.0360(14) 0.0235(11) 0.0162(10) -0.0033(9) 0.0050(10)
    C13 0.0375(14) 0.0368(14) 0.0222(11) 0.0143(11) 0.0039(10) 0.0136(10)
    C14 0.0254(11) 0.0322(13) 0.0243(11) 0.0091(10) 0.0062(9) 0.0124(10)
_geom_special_details
;
All e.s.d.'s (except the e.s.d. in the dihedral angle between two l.s. planes)
are estimated using the full covariance matrix. The cell e.s.d.'s are taken
into account individually in the estimation of e.s.d.'s in distances, angles
and torsion angles; correlations between e.s.d.'s in cell parameters are only
used when they are defined by crystal symmetry. An approximate (isotropic)
treatment of cell e.s.d.'s is used for estimating e.s.d.'s involving l.s.
planes.
;
loop_
    _geom_bond_atom_site_label_1
    _geom_bond_atom_site_label_2
    _geom_bond_site_symmetry_2
    _geom_bond_distance
    _geom_bond_publ_flag
    Br1 C12 . 1.894(2) ?
    N1 O1 . 1.213(3) ?
    N1 O2 . 1.218(3) ?
    N1 C1 . 1.492(3) ?
    O3 C4 . 1.270(3) ?
    O3 H3A . 0.8400 ?
    O4 C4 . 1.252(3) ?
    C1 C2 . 1.528(3) ?
    C1 H1A . 0.9900 ?
    C1 H1B . 0.9900 ?
    C2 C9 . 1.512(3) ?
    C2 C3 . 1.545(3) ?
    C2 H2 . 1.0000 ?
    C3 C4 . 1.511(3) ?
    C3 C5 . 1.537(3) ?
    C3 H3 . 1.0000 ?
    C5 C6 . 1.528(3) ?
    C5 H5A . 0.9900 ?
    C5 H5B . 0.9900 ?
    C6 C7 . 1.521(4) ?
    C6 H6A . 0.9900 ?
    C6 H6B . 0.9900 ?
    C7 C8 . 1.525(4) ?
    C7 H7A . 0.9900 ?
    C7 H7B . 0.9900 ?
    C8 H8A . 0.9800 ?
    C8 H8B . 0.9800 ?
    C8 H8C . 0.9800 ?
    C9 C14 . 1.388(3) ?
    C9 C10 . 1.394(3) ?
    C10 C11 . 1.377(3) ?
    C10 H10 . 0.9500 ?
    C11 C12 . 1.383(3) ?
    C11 H11 . 0.9500 ?
    C12 C13 . 1.375(4) ?
    C13 C14 . 1.387(3) ?
    C13 H13 . 0.9500 ?
    C14 H14 . 0.9500 ?
loop_
    _geom_angle_atom_site_label_1
    _geom_angle_atom_site_label_2
    _geom_angle_atom_site_label_3
    _geom_angle_site_symmetry_1
    _geom_angle_site_symmetry_3
    _geom_angle
    _geom_angle_publ_flag
    O1 N1 O2 . . 123.8(2) ?
    O1 N1 C1 . . 118.5(2) ?
    O2 N1 C1 . . 117.7(2) ?
    C4 O3 H3A . . 109.5 ?
    N1 C1 C2 . . 110.98(18) ?
    N1 C1 H1A . . 109.4 ?
    C2 C1 H1A . . 109.4 ?
    N1 C1 H1B . . 109.4 ?
    C2 C1 H1B . . 109.4 ?
    H1A C1 H1B . . 108.0 ?
    C9 C2 C1 . . 111.47(17) ?
    C9 C2 C3 . . 111.60(17) ?
    C1 C2 C3 . . 109.94(17) ?
    C9 C2 H2 . . 107.9 ?
    C1 C2 H2 . . 107.9 ?
    C3 C2 H2 . . 107.9 ?
    C4 C3 C5 . . 108.96(17) ?
    C4 C3 C2 . . 109.26(18) ?
    C5 C3 C2 . . 111.06(17) ?
    C4 C3 H3 . . 109.2 ?
    C5 C3 H3 . . 109.2 ?
    C2 C3 H3 . . 109.2 ?
    O4 C4 O3 . . 123.8(2) ?
    O4 C4 C3 . . 118.8(2) ?
    O3 C4 C3 . . 117.3(2) ?
    C6 C5 C3 . . 113.78(19) ?
    C6 C5 H5A . . 108.8 ?
    C3 C5 H5A . . 108.8 ?
    C6 C5 H5B . . 108.8 ?
    C3 C5 H5B . . 108.8 ?
    H5A C5 H5B . . 107.7 ?
    C7 C6 C5 . . 114.3(2) ?
    C7 C6 H6A . . 108.7 ?
    C5 C6 H6A . . 108.7 ?
    C7 C6 H6B . . 108.7 ?
    C5 C6 H6B . . 108.7 ?
    H6A C6 H6B . . 107.6 ?
    C6 C7 C8 . . 113.6(2) ?
    C6 C7 H7A . . 108.9 ?
    C8 C7 H7A . . 108.9 ?
    C6 C7 H7B . . 108.9 ?
    C8 C7 H7B . . 108.9 ?
    H7A C7 H7B . . 107.7 ?
    C7 C8 H8A . . 109.5 ?
    C7 C8 H8B . . 109.5 ?
    H8A C8 H8B . . 109.5 ?
    C7 C8 H8C . . 109.5 ?
    H8A C8 H8C . . 109.5 ?
    H8B C8 H8C . . 109.5 ?
    C14 C9 C10 . . 118.4(2) ?
    C14 C9 C2 . . 120.5(2) ?
    C10 C9 C2 . . 121.08(19) ?
    C11 C10 C9 . . 121.2(2) ?
    C11 C10 H10 . . 119.4 ?
    C9 C10 H10 . . 119.4 ?
    C10 C11 C12 . . 119.2(2) ?
    C10 C11 H11 . . 120.4 ?
    C12 C11 H11 . . 120.4 ?
    C13 C12 C11 . . 121.0(2) ?
    C13 C12 Br1 . . 119.74(19) ?
    C11 C12 Br1 . . 119.22(19) ?
    C12 C13 C14 . . 119.3(2) ?
    C12 C13 H13 . . 120.4 ?
    C14 C13 H13 . . 120.4 ?
    C13 C14 C9 . . 120.9(2) ?
    C13 C14 H14 . . 119.5 ?
    C9 C14 H14 . . 119.5 ?
loop_
    _geom_torsion_atom_site_label_1
    _geom_torsion_atom_site_label_2
    _geom_torsion_atom_site_label_3
    _geom_torsion_atom_site_label_4
    _geom_torsion_site_symmetry_1
    _geom_torsion_site_symmetry_2
    _geom_torsion_site_symmetry_3
    _geom_torsion_site_symmetry_4
    _geom_torsion
    _geom_torsion_publ_flag
    O1 N1 C1 C2 . . . . -132.7(2) ?
    O2 N1 C1 C2 . . . . 48.5(3) ?
    N1 C1 C2 C9 . . . . 69.0(2) ?
    N1 C1 C2 C3 . . . . -166.69(17) ?
    C9 C2 C3 C4 . . . . -176.36(17) ?
    C1 C2 C3 C4 . . . . 59.4(2) ?
    C9 C2 C3 C5 . . . . -56.1(2) ?
    C1 C2 C3 C5 . . . . 179.63(18) ?
    C5 C3 C4 O4 . . . . -61.1(3) ?
    C2 C3 C4 O4 . . . . 60.4(3) ?
    C5 C3 C4 O3 . . . . 118.3(2) ?
    C2 C3 C4 O3 . . . . -120.2(2) ?
    C4 C3 C5 C6 . . . . -59.3(3) ?
    C2 C3 C5 C6 . . . . -179.7(2) ?
    C3 C5 C6 C7 . . . . -60.6(3) ?
    C5 C6 C7 C8 . . . . -58.1(3) ?
    C1 C2 C9 C14 . . . . -115.2(2) ?
    C3 C2 C9 C14 . . . . 121.5(2) ?
    C1 C2 C9 C10 . . . . 66.1(3) ?
    C3 C2 C9 C10 . . . . -57.2(3) ?
    C14 C9 C10 C11 . . . . -1.7(3) ?
    C2 C9 C10 C11 . . . . 177.0(2) ?
    C9 C10 C11 C12 . . . . 1.4(4) ?
    C10 C11 C12 C13 . . . . -0.3(4) ?
    C10 C11 C12 Br1 . . . . 179.80(18) ?
    C11 C12 C13 C14 . . . . -0.5(4) ?
    Br1 C12 C13 C14 . . . . 179.44(18) ?
    C12 C13 C14 C9 . . . . 0.1(4) ?
    C10 C9 C14 C13 . . . . 0.9(3) ?
    C2 C9 C14 C13 . . . . -177.8(2) ?
loop_
    _geom_hbond_atom_site_label_D
    _geom_hbond_atom_site_label_H
    _geom_hbond_atom_site_label_A
    _geom_hbond_site_symmetry_A
    _geom_hbond_distance_DH
    _geom_hbond_distance_HA
    _geom_hbond_distance_DA
    _geom_hbond_angle_DHA
    C1 H1B O1 2_556 0.990 2.427 3.410(3) 172
    C1 H1A O2 2_456 0.989 2.512 3.265(3) 133
    C3 H3 O3 2_566 1.000 2.693 3.679(3) 169
    C8 H8B O2 1_665 0.980 2.597 3.501(4) 153
    O3 H3A O4 2_466 0.840 1.786 2.619(2) 171
_shelx_hkl_checksum     73921
_shelx_hkl_file
;
   1   0   0    7.95    0.22
   1   0   0    7.83    0.19
   2   0   0    1.30    0.12
   2   0   0    1.04    0.10
   3   0   0   31.98    0.83
   3   0   0   32.02    0.74
   4   0   0   10.10    0.40
   4   0   0   10.62    0.47
   5   0   0   -0.18    0.21
   5   0   0    0.14    0.18
   6   0   0   20.22    0.69
   6   0   0   19.96    0.78
   7   0   0   18.87    0.74
   7   0   0   17.65    0.80
   8   0   0   12.64    0.70
   8   0   0   12.14    0.76
   9   0   0    0.78    0.49
  10   0   0    0.61    0.54
  10  -1   0    2.30    0.60
   9  -1   0    0.75    0.49
   8  -1   0    0.93    0.33
   8  -1   0    0.52    0.40
   7  -1   0    0.40    0.25
   7  -1   0    0.16    0.33
   6  -1   0   20.50    0.68
   6  -1   0   20.68    0.80
   5  -1   0   61.96    1.39
   5  -1   0   62.78    1.58
   4  -1   0   63.23    1.55
   4  -1   0   64.28    1.38
   3  -1   0   81.04    1.87
   3  -1   0   82.26    1.68
   2  -1   0   67.69    1.53
   2  -1   0   67.59    1.37
   1  -1   0   21.85    0.53
   1  -1   0   22.54    0.52
   1  -1   0   22.44    0.46
   0  -1   0   14.53    0.38
   0   1   0   14.85    0.33
   1   1   0   38.12    0.84
   1   1   0   36.55    0.79
   2   1   0   45.98    1.05
   2   1   0   44.42    0.98
   3   1   0   27.18    0.69
   3   1   0   27.84    0.73
   4   1   0   31.59    0.87
   4   1   0   30.99    0.81
   5   1   0   11.73    0.52
   5   1   0   10.81    0.54
   6   1   0    4.13    0.40
   6   1   0    4.07    0.36
   7   1   0    1.35    0.39
   7   1   0    1.55    0.34
   8   1   0    0.61    0.42
   8   1   0    0.15    0.36
   9   1   0    0.14    0.41
   9   1   0    0.20    0.48
  10  -2   0    0.85    0.57
   9  -2   0    0.76    0.47
   8  -2   0   15.43    0.84
   7  -2   0    0.32    0.24
   7  -2   0   -0.02    0.33
   6  -2   0   14.71    0.71
   6  -2   0   14.44    0.53
   5  -2   0    3.61    0.33
   5  -2   0    3.99    0.25
   4  -2   0    0.21    0.12
   4  -2   0    0.12    0.17
   3  -2   0    7.37    0.34
   3  -2   0    7.66    0.26
   3  -2   0    7.58    0.34
   2  -2   0   93.62    2.12
   2  -2   0   97.17    1.91
   2  -2   0   94.98    2.09
   1  -2   0   23.44    0.56
   1  -2   0   23.80    0.60
  -1   2   0   24.10    0.52
   0  -2   0  258.09    5.63
   0   2   0  272.26    5.24
   1   2   0    0.77    0.11
   1   2   0    1.05    0.08
   2   2   0   28.51    0.70
   2   2   0   29.20    0.71
   3   2   0    3.55    0.23
   3   2   0    3.23    0.24
   4   2   0    1.67    0.24
   4   2   0    1.78    0.23
   5   2   0    8.03    0.50
   5   2   0    7.44    0.50
   6   2   0    0.58    0.32
   6   2   0    1.16    0.30
   7   2   0    0.61    0.33
   7   2   0    0.64    0.37
   8   2   0    4.87    0.54
   8   2   0    4.19    0.50
   9   2   0    0.22    0.48
   9   2   0    0.61    0.46
  10  -3   0    1.70    0.59
   9  -3   0   -0.12    0.47
   8  -3   0   -0.01    0.40
   7  -3   0    0.53    0.36
   6  -3   0   34.61    0.88
   6  -3   0   35.33    1.08
   5  -3   0   23.80    0.80
   5  -3   0   23.54    0.62
   4  -3   0   26.39    0.78
   4  -3   0   26.64    0.64
   4  -3   0   26.41    0.78
   3  -3   0   48.65    1.22
   3  -3   0   51.78    1.07
   3  -3   0   49.76    1.22
   2  -3   0  109.67    2.43
   2  -3   0  107.75    2.43
  -2   3   0  110.99    2.20
   1  -3   0   34.33    0.89
   1  -3   0   34.59    0.80
  -1   3   0   35.32    0.77
   0  -3   0   24.34    0.72
   0   3   0   25.03    0.60
  -1  -3   0    0.20    0.18
   1   3   0    0.09    0.12
   2   3   0   17.33    0.49
   2   3   0   18.29    0.56
   3   3   0   28.96    0.79
   3   3   0   29.01    0.77
   4   3   0   22.33    0.70
   4   3   0   22.24    0.74
   5   3   0   15.44    0.64
   5   3   0   16.18    0.69
   6   3   0    3.51    0.40
   6   3   0    2.68    0.39
   7   3   0    2.77    0.44
   7   3   0    3.04    0.45
   8   3   0    0.51    0.45
   8   3   0    0.05    0.41
   9   3   0   -0.07    0.48
  10  -4   0    4.69    0.69
   9  -4   0   -0.63    0.45
   8  -4   0   12.71    0.85
   7  -4   0   27.74    1.05
   6  -4   0   52.62    1.45
   5  -4   0   -0.14    0.27
   5  -4   0    0.50    0.26
   5  -4   0    0.05    0.15
   4  -4   0    0.20    0.13
   4  -4   0    0.54    0.24
   4  -4   0    0.11    0.19
   3  -4   0    0.30    0.19
   3  -4   0    0.47    0.16
  -3   4   0    0.50    0.12
   2  -4   0   20.31    0.58
   2  -4   0   21.41    0.68
  -2   4   0   21.26    0.53
   1  -4   0    6.99    0.43
   1  -4   0    6.27    0.25
  -1   4   0    6.49    0.29
   0  -4   0  280.88    6.25
   0   4   0  296.41    5.76
  -1  -4   0   99.16    2.43
   1   4   0  102.07    2.14
  -2  -4   0   27.03    1.00
   2   4   0   27.11    0.78
   3   4   0    0.40    0.22
   3   4   0    0.03    0.18
   4   4   0    6.33    0.44
   4   4   0    5.54    0.42
   5   4   0    0.99    0.34
   5   4   0    0.67    0.30
   6   4   0    0.00    0.35
   6   4   0   -0.10    0.34
   7   4   0    3.06    0.48
   8   4   0    2.46    0.52
  10  -5   0    3.12    0.64
   9  -5   0   -0.31    0.48
   8  -5   0   -0.49    0.39
   7  -5   0   -0.07    0.36
   6  -5   0   13.17    0.68
   6  -5   0   12.63    0.72
   5  -5   0   15.99    0.71
   5  -5   0   14.82    0.68
   5  -5   0   15.40    0.49
   4  -5   0   55.22    1.41
   4  -5   0   55.45    1.47
  -4   5   0   56.24    1.22
   3  -5   0   30.86    0.96
   3  -5   0   31.05    0.85
  -3   5   0   31.57    0.75
   2  -5   0    1.99    0.18
   2  -5   0    1.66    0.27
  -2   5   0    1.63    0.19
   1  -5   0    9.82    0.32
   1  -5   0   10.67    0.59
  -1   5   0    9.93    0.41
   0  -5   0    2.90    0.37
   0   5   0    3.09    0.26
  -1  -5   0    2.50    0.36
   1   5   0    3.33    0.29
  -2  -5   0   24.64    0.97
   2   5   0   24.15    0.76
  -3  -5   0    1.50    0.43
   3   5   0    1.16    0.29
   4   5   0    1.06    0.32
   5   5   0    8.68    0.58
   6   5   0    1.46    0.43
   7   5   0   -0.48    0.41
   8   5   0    0.34    0.49
   9  -6   0    2.42    0.56
   8  -6   0    6.92    0.62
   7  -6   0   -0.12    0.37
   6  -6   0    8.54    0.55
   6  -6   0    8.16    0.58
   5  -6   0    2.15    0.33
   5  -6   0    1.29    0.38
   4  -6   0    0.66    0.24
   4  -6   0   -0.18    0.31
  -4   6   0    0.66    0.19
   3  -6   0   22.00    0.69
   3  -6   0   21.58    0.82
  -3   6   0   23.10    0.63
   2  -6   0   29.07    0.98
   2  -6   0   28.84    0.77
  -2   6   0   31.35    0.79
   1  -6   0    2.18    0.37
  -1   6   0    2.20    0.25
   0  -6   0    3.87    0.47
   0   6   0    3.02    0.30
  -1  -6   0    0.47    0.35
   1   6   0    0.98    0.27
  -2  -6   0   21.28    0.97
   2   6   0   22.45    0.79
  -3  -6   0    1.87    0.49
   3   6   0    1.63    0.35
  -4  -6   0    0.25    0.49
   4   6   0   -0.43    0.32
  -5  -6   0    0.75    0.57
   5   6   0    0.61    0.40
   6   6   0    0.37    0.44
   7   6   0   -0.23    0.46
   9  -7   0    0.14    0.52
   8  -7   0   -0.18    0.43
   7  -7   0    0.04    0.47
   7  -7   0   -0.30    0.38
   6  -7   0   14.36    0.79
   6  -7   0   15.67    0.78
   5  -7   0    3.93    0.50
   5  -7   0    4.33    0.41
   4  -7   0   19.43    0.71
   4  -7   0   15.60    0.79
   3  -7   0   13.66    0.55
   3  -7   0   12.77    0.78
  -3   7   0   13.94    0.53
   2  -7   0   -0.08    0.36
  -2   7   0    0.04    0.22
   1  -7   0   17.00    0.86
  -1   7   0   18.16    0.65
   0  -7   0    3.32    0.53
   0   7   0    3.49    0.34
  -1  -7   0    6.06    0.63
   1   7   0    7.01    0.47
  -2  -7   0    0.45    0.46
   2   7   0    0.25    0.31
  -3  -7   0    0.79    0.51
   3   7   0    0.54    0.34
  -4  -7   0    0.74    0.51
   4   7   0    0.96    0.40
  -5  -7   0    2.39    0.68
   5   7   0    1.51    0.47
  -6  -7   0    0.08    0.68
   6   7   0    0.96    0.51
   9  -8   0    2.97    0.63
   8  -8   0    1.97    0.52
   7  -8   0    1.25    0.44
   7  -8   0    0.97    0.54
   6  -8   0   36.71    1.18
   6  -8   0   34.60    1.26
   5  -8   0   -0.65    0.37
   5  -8   0    0.20    0.30
   4  -8   0    1.33    0.43
   3  -8   0    0.69    0.44
  -3   8   0    0.19    0.25
   2  -8   0    0.18    0.43
  -2   8   0    0.11    0.26
   1  -8   0    2.63    0.55
  -1   8   0    2.67    0.35
   0  -8   0    6.88    0.69
   0   8   0    8.91    0.56
  -1  -8   0    2.72    0.59
   1   8   0    3.07    0.42
  -2  -8   0    3.41    0.64
   2   8   0    2.28    0.42
  -3  -8   0    0.05    0.55
   3   8   0    0.43    0.38
  -4  -8   0    0.69    0.59
   4   8   0    0.14    0.42
  -5  -8   0   -0.14    0.64
   5   8   0   -0.23    0.47
   8  -9   0    1.35    0.64
   7  -9   0    0.24    0.52
   6  -9   0    0.76    0.52
   5  -9   0    4.84    0.66
   4  -9   0    5.79    0.67
   3  -9   0    0.85    0.49
   2  -9   0    1.70    0.58
  -2   9   0    0.69    0.32
   1  -9   0    0.12    0.54
  -1   9   0   -0.29    0.30
   0  -9   0    0.15    0.56
   0   9   0    0.09    0.35
  -1  -9   0    0.85    0.62
   1   9   0    0.50    0.38
  -2  -9   0    1.51    0.64
   2   9   0    0.92    0.42
  -3  -9   0   -0.32    0.61
   3   9   0   -0.68    0.40
  -4  -9   0    0.49    0.67
   4   9   0    0.42    0.49
   7 -10   0    0.38    0.61
   6 -10   0    1.64    0.61
   5 -10   0    0.01    0.55
   4 -10   0    0.12    0.56
   3 -10   0    0.66    0.62
   2 -10   0    1.05    0.64
   1 -10   0    3.86    0.74
  -1  10   0    4.88    0.50
   0 -10   0    1.02    0.61
   0  10   0    0.88    0.40
  -1 -10   0    0.58    0.67
   1  10   0    0.24    0.41
  -2 -10   0    2.69    0.76
   2  10   0    2.22    0.50
  -3 -10   0    0.16    0.70
   3  10   0    0.12    0.47
   6 -11   0    1.97    0.70
   5 -11   0   -0.46    0.62
   4 -11   0    0.50    0.66
   3 -11   0    1.71    0.71
   2 -11   0    0.62    0.70
   1 -11   0    0.00    0.70
   0 -11   0    0.23    0.73
   0  11   0    0.18    0.43
  -1 -11   0    0.37    0.73
   1  11   0    0.04    0.44
   1 -12   1    0.31    0.76
   2 -12   1   -0.22    0.74
   3 -12   1    0.68    0.77
   2  11  -1    0.21    0.49
  -2 -11   1    0.44    0.74
   1  11  -1   -0.02    0.43
  -1 -11   1   -0.38    0.71
   0  11  -1    0.07    0.41
   0 -11   1    0.24    0.71
   1 -11   1    0.72    0.72
   2 -11   1    0.74    0.69
   3 -11   1   -0.29    0.64
   4 -11   1    5.06    0.81
   5 -11   1    1.32    0.66
   6 -11   1    1.57    0.68
   3  10  -1   -0.31    0.47
  -3 -10   1   -0.73    0.66
   2  10  -1   -0.51    0.41
  -2 -10   1    0.32    0.68
   1  10  -1    2.41    0.46
  -1 -10   1    3.73    0.76
   0  10  -1    0.01    0.36
   0 -10   1    0.42    0.63
  -1  10  -1    0.10    0.34
   1 -10   1    0.20    0.54
   2 -10   1   -0.59    0.59
   3 -10   1   -0.13    0.58
   4 -10   1    0.39    0.56
   5 -10   1   -0.32    0.53
   6 -10   1    3.38    0.66
   7 -10   1    0.53    0.60
   5   9  -1    0.41    0.52
  -5  -9   1    0.87    0.70
   4   9  -1    0.60    0.48
  -4  -9   1    0.52    0.63
   3   9  -1    0.71    0.43
  -3  -9   1   -0.05    0.60
   2   9  -1    0.12    0.38
  -2  -9   1    0.72    0.60
   1   9  -1    0.03    0.35
  -1  -9   1   -0.04    0.55
   0   9  -1    0.41    0.33
   0  -9   1    0.58    0.56
  -1   9  -1    0.21    0.31
   1  -9   1    0.43    0.54
  -2   9  -1    0.87    0.31
   2  -9   1    1.54    0.58
   3  -9   1    2.35    0.57
   4  -9   1    3.77    0.60
   5  -9   1    6.42    0.67
   6  -9   1   -0.67    0.48
   7  -9   1    0.60    0.55
   7  -9   1    0.62    0.44
   8  -9   1    1.07    0.63
   8  -9   1    0.42    0.48
   6   8  -1    2.82    0.57
  -6  -8   1    3.16    0.74
   5   8  -1    0.09    0.45
  -5  -8   1    0.74    0.66
   4   8  -1    0.38    0.43
  -4  -8   1   -0.15    0.56
   3   8  -1    0.50    0.37
  -3  -8   1    0.23    0.53
   2   8  -1    3.62    0.44
  -2  -8   1    4.09    0.64
   1   8  -1    0.19    0.31
  -1  -8   1   -0.20    0.42
   0   8  -1    0.96    0.31
   0  -8   1    1.38    0.49
  -1   8  -1    6.85    0.44
   1  -8   1    9.11    0.72
  -2   8  -1   14.63    0.59
   2  -8   1   14.66    0.91
   3  -8   1   15.65    0.90
   4  -8   1   12.36    0.66
   4  -8   1   11.73    0.82
   5  -8   1    0.63    0.45
   5  -8   1   -0.34    0.30
   6  -8   1   -0.08    0.45
   6  -8   1   -0.20    0.35
   7  -8   1    2.04    0.57
   8  -8   1    5.35    0.63
   9  -8   1    5.54    0.69
   7   7  -1   -0.27    0.50
  -7  -7   1   -0.17    0.74
   6   7  -1    0.66    0.46
  -6  -7   1    1.55    0.71
   5   7  -1    0.06    0.41
  -5  -7   1    0.05    0.57
   4   7  -1    0.25    0.38
  -4  -7   1    0.91    0.54
   3   7  -1    7.62    0.53
  -3  -7   1    5.94    0.64
   2   7  -1    2.21    0.35
  -2  -7   1    1.92    0.50
   1   7  -1    0.09    0.26
  -1  -7   1    0.56    0.42
   0   7  -1    2.69    0.31
   0  -7   1    2.95    0.48
  -1   7  -1    0.98    0.24
   1  -7   1    0.87    0.42
  -2   7  -1   11.81    0.50
   2  -7   1   12.21    0.77
   2  -7   1   12.13    0.46
  -3   7  -1    3.30    0.27
   3  -7   1    3.65    0.29
   3  -7   1    3.15    0.46
   4  -7   1   23.50    0.80
   4  -7   1   23.29    0.95
   5  -7   1   19.70    0.80
   5  -7   1   18.29    0.89
   6  -7   1    0.07    0.35
   6  -7   1    0.11    0.41
   7  -7   1    0.49    0.48
   7  -7   1    0.96    0.43
   8  -7   1    0.23    0.46
   9  -7   1   -0.03    0.52
   7   6  -1   -0.16    0.46
   6   6  -1    0.42    0.42
   5   6  -1    0.20    0.36
   4   6  -1    4.81    0.47
  -4  -6   1    4.29    0.61
   3   6  -1    0.21    0.28
  -3  -6   1    0.51    0.39
   2   6  -1   10.76    0.56
  -2  -6   1    9.99    0.70
   1   6  -1   19.48    0.67
  -1  -6   1   18.38    0.88
   0   6  -1    9.64    0.46
   0  -6   1    9.18    0.64
  -1   6  -1   24.25    0.69
   1  -6   1   25.03    0.64
   1  -6   1   23.16    0.89
  -2   6  -1    1.71    0.20
   2  -6   1    1.74    0.20
   2  -6   1    1.72    0.35
  -3   6  -1    1.80    0.19
   3  -6   1    1.85    0.35
   3  -6   1    1.96    0.24
   4  -6   1    0.23    0.23
   4  -6   1    0.07    0.28
   5  -6   1    3.30    0.37
   5  -6   1    3.12    0.43
   6  -6   1   37.25    1.24
   6  -6   1   38.91    1.22
   7  -6   1    7.72    0.59
   8  -6   1    4.23    0.55
   9  -6   1    3.13    0.58
   8   5  -1   -0.58    0.47
   7   5  -1    2.65    0.50
   6   5  -1    0.99    0.40
   5   5  -1    1.19    0.36
   4   5  -1    4.02    0.41
   3   5  -1    5.60    0.40
  -3  -5   1    5.68    0.54
   2   5  -1    0.63    0.22
  -2  -5   1    1.31    0.36
   1   5  -1    1.60    0.23
  -1  -5   1    1.59    0.34
   0   5  -1    1.55    0.20
   0  -5   1    0.99    0.29
  -1   5  -1   11.92    0.40
   1  -5   1   10.96    0.55
   1  -5   1   11.84    0.39
  -2   5  -1   40.04    0.90
   2  -5   1   39.80    0.99
   2  -5   1   40.10    1.12
  -3   5  -1   16.90    0.45
   3  -5   1   15.51    0.58
   3  -5   1   17.71    0.67
  -4   5  -1   28.52    0.65
   4  -5   1   26.77    0.84
   4  -5   1   27.87    0.88
   5  -5   1   42.50    1.26
   5  -5   1   46.30    1.25
   6  -5   1    9.35    0.66
   6  -5   1    9.67    0.65
   7  -5   1    2.21    0.42
   8  -5   1    0.18    0.44
   9  -5   1    0.47    0.49
  10  -5   1    1.67    0.59
   8   4  -1    0.30    0.45
   7   4  -1    0.66    0.39
   6   4  -1    3.15    0.43
   6   4  -1    2.92    0.42
   5   4  -1    8.16    0.52
   5   4  -1    8.39    0.57
   4   4  -1    0.22    0.24
   4   4  -1    0.04    0.25
   3   4  -1    0.23    0.20
   2   4  -1   29.97    0.81
  -2  -4   1   30.30    1.05
   1   4  -1    8.39    0.35
  -1  -4   1    7.15    0.49
  -1  -4   1    7.41    0.34
   0   4  -1    1.90    0.18
   0  -4   1    2.05    0.27
   0  -4   1    2.17    0.13
  -1   4  -1  118.87    2.39
   1  -4   1  116.87    2.58
   1  -4   1  116.99    2.66
  -2   4  -1   64.17    1.33
   2  -4   1   64.13    1.55
   2  -4   1   64.40    1.49
  -3   4  -1   76.53    1.55
   3  -4   1   75.42    1.79
   3  -4   1   77.12    1.81
   4  -4   1    0.18    0.24
   4  -4   1    0.64    0.22
   4  -4   1    0.48    0.11
   5  -4   1    6.79    0.31
   5  -4   1    6.37    0.46
   5  -4   1    7.62    0.52
   6  -4   1   12.71    0.69
   7  -4   1    0.14    0.36
   8  -4   1   10.93    0.80
   9  -4   1   10.16    0.77
  10  -4   1    1.96    0.60
   9   3  -1   -0.16    0.46
   8   3  -1   -0.56    0.39
   8   3  -1    0.48    0.46
   7   3  -1    0.37    0.39
   7   3  -1   -0.03    0.34
   6   3  -1    1.56    0.35
   6   3  -1    0.81    0.33
   5   3  -1   18.72    0.72
   5   3  -1   18.76    0.70
   4   3  -1    5.41    0.39
   4   3  -1    4.13    0.34
   3   3  -1   11.18    0.46
   3   3  -1   10.97    0.44
   2   3  -1   67.43    1.58
   2   3  -1   72.49    1.53
   1   3  -1   76.38    1.61
  -1  -3   1   75.66    1.83
   0   3  -1  114.28    2.34
   0  -3   1  117.23    2.60
  -1   3  -1    4.43    0.18
   1  -3   1    4.42    0.29
   1  -3   1    4.38    0.21
  -2   3  -1    7.33    0.21
   2  -3   1    8.00    0.35
   2  -3   1    7.39    0.32
   3  -3   1   61.82    1.27
   3  -3   1   62.56    1.47
   3  -3   1   62.04    1.48
   4  -3   1   89.57    2.09
   4  -3   1   88.41    2.06
   4  -3   1   87.54    1.81
   5  -3   1   44.69    1.23
   5  -3   1   44.86    1.00
   6  -3   1    2.96    0.38
   6  -3   1    3.05    0.25
   7  -3   1    0.76    0.37
   8  -3   1   -0.17    0.41
   9  -3   1    0.43    0.47
  10  -3   1    1.36    0.58
   9   2  -1    0.90    0.50
   9   2  -1    1.08    0.47
   8   2  -1    3.42    0.51
   8   2  -1    2.89    0.46
   7   2  -1    5.00    0.47
   7   2  -1    4.52    0.46
   6   2  -1    0.29    0.27
   6   2  -1    0.62    0.32
   5   2  -1    0.50    0.24
   5   2  -1    0.76    0.27
   4   2  -1   15.36    0.56
   4   2  -1   16.00    0.57
   3   2  -1    0.85    0.17
   3   2  -1    0.94    0.17
   2   2  -1   90.28    2.00
   2   2  -1   89.14    1.87
   1   2  -1  419.69    8.25
   0   2  -1  388.27    7.52
   0  -2   1  382.57    8.19
   0  -2   1  379.87    8.06
  -1   2  -1   10.79    0.25
   1  -2   1   11.72    0.33
   1  -2   1   11.71    0.35
   2  -2   1    7.71    0.19
   2  -2   1    7.29    0.29
   2  -2   1    8.11    0.30
   3  -2   1    8.27    0.36
   3  -2   1    8.00    0.25
   3  -2   1    8.34    0.37
   4  -2   1    1.41    0.22
   4  -2   1    1.44    0.14
   5  -2   1    0.90    0.25
   5  -2   1    0.71    0.16
   6  -2   1  105.91    2.53
   6  -2   1  103.67    2.23
   7  -2   1   14.39    0.77
   7  -2   1   13.81    0.58
   8  -2   1    3.21    0.49
   9  -2   1    6.39    0.64
  10  -2   1    2.35    0.60
   9   1  -1    0.21    0.41
   9   1  -1    0.39    0.47
   8   1  -1    2.31    0.43
   8   1  -1    2.89    0.48
   7   1  -1    0.96    0.38
   7   1  -1    1.34    0.34
   6   1  -1    7.75    0.57
   6   1  -1    7.07    0.45
   5   1  -1   49.93    1.32
   5   1  -1   50.33    1.23
   4   1  -1   22.40    0.69
   4   1  -1   21.69    0.64
   3   1  -1   68.90    1.50
   3   1  -1   70.78    1.62
   2   1  -1   20.66    0.54
   2   1  -1   19.72    0.50
   1   1  -1  122.84    2.68
   1   1  -1  124.68    2.47
   0   1  -1   19.90    0.41
   0  -1   1   19.84    0.47
   0  -1   1   19.79    0.47
   1  -1   1   75.01    1.58
   1  -1   1   71.59    1.62
   2  -1   1    2.07    0.15
   2  -1   1    2.23    0.12
   3  -1   1  134.07    2.66
   3  -1   1  130.63    2.95
   4  -1   1   54.75    1.19
   4  -1   1   53.88    1.35
   5  -1   1    7.90    0.50
   5  -1   1    7.38    0.39
   6  -1   1   33.89    0.92
   6  -1   1   34.75    1.07
   7  -1   1    4.73    0.48
   7  -1   1    5.36    0.39
   8  -1   1    0.49    0.42
   8  -1   1    0.83    0.32
   9  -1   1   -0.01    0.47
  10  -1   1    0.09    0.54
  10   0  -1    0.68    0.54
   9   0  -1    0.99    0.50
   9   0  -1    2.80    0.46
   8   0  -1    4.90    0.46
   8   0  -1    5.78    0.56
   7   0  -1    4.59    0.48
   7   0  -1    5.32    0.42
   6   0  -1    7.21    0.47
   6   0  -1    6.41    0.45
   5   0  -1    8.39    0.49
   5   0  -1    9.44    0.45
   4   0  -1   10.49    0.47
   4   0  -1   10.21    0.40
   3   0  -1   29.64    0.78
   3   0  -1   29.51    0.70
   2   0  -1  282.48    5.53
   2   0  -1  278.53    6.04
   1   0  -1   12.67    0.30
   1   0  -1   12.77    0.33
   0   0  -1    0.62    0.04
   1   0   1   79.31    1.75
   1   0   1   81.09    1.60
   2   0   1  116.36    2.54
   2   0   1  114.74    2.32
   3   0   1   26.05    0.70
   3   0   1   25.99    0.63
   4   0   1   -0.03    0.14
   4   0   1   -0.10    0.17
   5   0   1    0.20    0.24
   5   0   1   -0.03    0.18
   6   0   1   10.62    0.51
   6   0   1    9.53    0.60
   7   0   1    0.56    0.36
   7   0   1    0.96    0.30
   8   0   1    2.64    0.41
   8   0   1    2.37    0.47
   9   0   1    0.99    0.52
  10   0   1    2.81    0.63
  10  -1  -1    0.28    0.53
   9  -1  -1    5.33    0.60
   8  -1  -1   -0.33    0.39
   8  -1  -1   -0.27    0.30
   7  -1  -1    5.84    0.42
   7  -1  -1    5.90    0.49
   6  -1  -1    0.68    0.23
   6  -1  -1    0.75    0.30
   5  -1  -1   42.67    1.17
   5  -1  -1   43.56    1.04
   4  -1  -1   26.22    0.78
   4  -1  -1   26.80    0.68
   3  -1  -1   45.30    1.14
   3  -1  -1   48.34    1.02
   2  -1  -1   98.81    2.08
   2  -1  -1  106.56    2.30
   2  -1  -1  105.76    2.24
   1  -1  -1   62.20    1.26
   1  -1  -1   61.72    1.34
   1  -1  -1   61.74    1.36
   0  -1  -1   24.22    0.58
   1   1   1   18.72    0.45
   1   1   1   19.07    0.46
   2   1   1   61.04    1.39
   2   1   1   61.65    1.31
   3   1   1   37.56    0.94
   3   1   1   38.09    0.90
   4   1   1   63.78    1.57
   4   1   1   66.52    1.47
   5   1   1   27.57    0.82
   5   1   1   28.51    0.88
   6   1   1   10.98    0.58
   6   1   1    9.97    0.59
   7   1   1    1.87    0.35
   7   1   1    1.16    0.39
   8   1   1   -0.44    0.41
   8   1   1    0.36    0.36
   9   1   1    0.24    0.49
   9   1   1   -0.29    0.40
  10  -2  -1    2.63    0.62
   9  -2  -1    0.54    0.50
   8  -2  -1   15.13    0.85
   7  -2  -1   36.66    1.18
   7  -2  -1   35.86    1.00
   6  -2  -1    4.65    0.41
   6  -2  -1    5.66    0.34
   5  -2  -1    0.11    0.17
   5  -2  -1    0.01    0.22
   4  -2  -1   10.38    0.36
   4  -2  -1   10.13    0.47
   3  -2  -1    2.56    0.16
   3  -2  -1    2.49    0.20
   3  -2  -1    2.32    0.21
   2  -2  -1   46.40    1.01
   2  -2  -1   48.72    1.12
   2  -2  -1   47.80    1.11
   1  -2  -1  267.41    5.69
   1  -2  -1  264.04    5.62
  -1   2   1  266.03    5.25
   0  -2  -1 1000.00   20.49
   0   2   1  963.66   19.47
   1   2   1   59.76    1.29
   1   2   1   60.33    1.31
   2   2   1    2.92    0.21
   2   2   1    3.06    0.20
   3   2   1    2.72    0.21
   3   2   1    2.61    0.23
   4   2   1    6.67    0.40
   4   2   1    6.74    0.40
   5   2   1    1.44    0.29
   5   2   1    2.03    0.29
   6   2   1   24.41    0.85
   6   2   1   22.45    0.83
   7   2   1    9.50    0.59
   7   2   1    9.09    0.60
   8   2   1    2.63    0.50
   8   2   1    2.13    0.45
   9   2   1   -0.36    0.44
   9   2   1    0.03    0.49
  10  -3  -1    0.69    0.56
   9  -3  -1    2.70    0.54
   8  -3  -1    0.55    0.41
   7  -3  -1    2.90    0.42
   7  -3  -1    2.70    0.31
   6  -3  -1    5.90    0.45
   6  -3  -1    6.82    0.42
   5  -3  -1   44.11    1.23
   5  -3  -1   46.55    1.06
   4  -3  -1   92.88    2.15
   4  -3  -1   90.75    2.16
   4  -3  -1   94.90    1.94
   3  -3  -1   42.86    1.07
   3  -3  -1   43.41    0.95
   3  -3  -1   41.21    1.06
   2  -3  -1    5.66    0.32
   2  -3  -1    5.14    0.28
  -2   3   1    5.17    0.25
   1  -3  -1  112.32    2.39
   1  -3  -1  106.55    2.45
  -1   3   1  111.32    2.25
   0  -3  -1    0.04    0.17
   0   3   1    0.21    0.12
  -1  -3  -1    9.66    0.52
   1   3   1    8.90    0.37
   2   3   1   28.27    0.75
   2   3   1   26.98    0.67
   3   3   1    2.01    0.25
   3   3   1    2.11    0.20
   4   3   1   11.24    0.56
   4   3   1   12.50    0.51
   5   3   1    5.85    0.40
   5   3   1    4.93    0.42
   6   3   1    1.81    0.38
   6   3   1    1.81    0.36
   7   3   1    1.23    0.39
   7   3   1    0.11    0.39
   8   3   1   -0.10    0.41
   9   3   1    0.75    0.50
  10  -4  -1    1.61    0.61
   9  -4  -1    2.54    0.56
   8  -4  -1    6.80    0.60
   7  -4  -1    4.20    0.48
   6  -4  -1    8.51    0.46
   6  -4  -1    8.72    0.54
   5  -4  -1   13.04    0.50
   5  -4  -1   15.05    0.65
   5  -4  -1   14.33    0.61
   4  -4  -1   -0.16    0.14
   4  -4  -1   -0.02    0.20
   4  -4  -1   -0.02    0.20
   3  -4  -1    4.48    0.27
   3  -4  -1    4.17    0.31
  -3   4   1    4.61    0.25
   2  -4  -1    7.21    0.42
   2  -4  -1    7.18    0.32
  -2   4   1    7.84    0.33
   1  -4  -1    0.64    0.09
   1  -4  -1    0.32    0.20
   0  -4  -1   94.10    2.20
   0   4   1   88.43    1.94
  -1  -4  -1    0.40    0.24
   1   4   1    0.57    0.19
  -2  -4  -1   12.08    0.72
   2   4   1   11.80    0.50
   3   4   1    9.16    0.52
   3   4   1    7.54    0.38
   4   4   1    0.62    0.28
   4   4   1    0.71    0.23
   5   4   1    0.52    0.28
   5   4   1   -0.01    0.30
   6   4   1    0.32    0.37
   7   4   1    0.55    0.41
   8   4   1    1.95    0.53
  10  -5  -1   -0.54    0.55
   9  -5  -1    1.28    0.54
   8  -5  -1    0.25    0.42
   7  -5  -1    0.29    0.37
   6  -5  -1   20.32    0.83
   6  -5  -1   19.29    0.84
   5  -5  -1   15.52    0.68
   5  -5  -1   15.87    0.72
   5  -5  -1   16.13    0.54
   4  -5  -1   15.17    0.67
   4  -5  -1   14.71    0.60
  -4   5   1   14.96    0.52
   3  -5  -1   22.34    0.77
   3  -5  -1   22.92    0.69
  -3   5   1   23.48    0.64
   2  -5  -1   28.23    0.73
   2  -5  -1   28.37    0.89
  -2   5   1   29.20    0.76
   1  -5  -1   50.86    1.40
  -1   5   1   51.07    1.20
   0  -5  -1   19.08    0.82
   0   5   1   17.28    0.58
  -1  -5  -1    0.07    0.31
   1   5   1    0.12    0.21
  -2  -5  -1    3.85    0.45
   2   5   1    3.77    0.35
  -3  -5  -1    8.58    0.66
   3   5   1    9.05    0.57
   4   5   1    4.62    0.44
   5   5   1    5.08    0.50
   6   5   1    2.08    0.48
   7   5   1   -0.34    0.43
   8   5   1   -0.10    0.50
   9  -6  -1    1.11    0.54
   8  -6  -1    7.24    0.62
   7  -6  -1   21.78    0.95
   6  -6  -1   19.43    0.83
   6  -6  -1   18.99    0.82
   5  -6  -1   -0.67    0.25
   5  -6  -1    0.13    0.34
   4  -6  -1    1.68    0.27
   4  -6  -1    1.60    0.37
  -4   6   1    1.92    0.24
   3  -6  -1    0.02    0.18
   3  -6  -1    0.21    0.30
  -3   6   1    0.22    0.20
   2  -6  -1    4.30    0.30
   2  -6  -1    4.38    0.45
  -2   6   1    4.64    0.32
   1  -6  -1    2.14    0.40
  -1   6   1    1.84    0.27
   0  -6  -1  163.48    3.83
   0   6   1  160.54    3.40
  -1  -6  -1    6.21    0.59
   1   6   1    5.20    0.40
  -2  -6  -1    0.25    0.36
   2   6   1    0.05    0.28
  -3  -6  -1    5.90    0.61
   3   6   1    6.22    0.49
  -4  -6  -1    0.60    0.51
   4   6   1    0.18    0.35
  -5  -6  -1    0.26    0.53
   5   6   1   -0.06    0.39
   6   6   1    0.63    0.47
   7   6   1    1.33    0.52
   9  -7  -1    0.47    0.53
   8  -7  -1    0.42    0.47
   7  -7  -1    2.93    0.56
   7  -7  -1    2.19    0.45
   6  -7  -1   11.39    0.71
   6  -7  -1    9.08    0.69
   5  -7  -1   11.76    0.76
   5  -7  -1   12.47    0.65
   4  -7  -1    4.06    0.33
   4  -7  -1    3.52    0.49
  -4   7   1    3.71    0.32
   3  -7  -1   16.31    0.84
  -3   7   1   16.37    0.63
   2  -7  -1    4.11    0.50
  -2   7   1    3.47    0.33
   1  -7  -1   -0.06    0.36
  -1   7   1    0.27    0.25
   0  -7  -1   -0.35    0.41
   0   7   1    0.21    0.27
  -1  -7  -1   -0.03    0.44
   1   7   1    0.62    0.31
  -2  -7  -1    3.75    0.60
   2   7   1    3.76    0.43
  -3  -7  -1    1.23    0.47
   3   7   1    1.29    0.39
  -4  -7  -1    0.60    0.57
   4   7   1    0.28    0.40
  -5  -7  -1    0.70    0.63
   5   7   1    0.36    0.44
  -6  -7  -1   -0.01    0.68
   6   7   1   -0.59    0.48
   9  -8  -1   -0.30    0.56
   8  -8  -1    4.87    0.61
   7  -8  -1   -0.38    0.41
   7  -8  -1   -0.30    0.51
   6  -8  -1    1.09    0.50
   6  -8  -1    1.08    0.37
   5  -8  -1    3.60    0.56
   4  -8  -1   -0.18    0.42
   3  -8  -1    1.54    0.49
  -3   8   1    1.70    0.31
   2  -8  -1    9.64    0.73
  -2   8   1   10.21    0.57
   1  -8  -1    1.10    0.52
  -1   8   1    1.26    0.32
   0  -8  -1    1.25    0.54
   0   8   1    1.26    0.34
  -1  -8  -1    1.72    0.58
   1   8   1    2.61    0.42
  -2  -8  -1    0.50    0.55
   2   8   1    0.63    0.38
  -3  -8  -1    0.58    0.57
   3   8   1   -0.61    0.38
  -4  -8  -1   -0.11    0.57
   4   8   1    0.00    0.43
  -5  -8  -1    1.23    0.63
   5   8   1    0.62    0.51
   8  -9  -1   -0.32    0.61
   7  -9  -1    0.03    0.54
   6  -9  -1    6.38    0.71
   5  -9  -1    0.84    0.54
   4  -9  -1    2.10    0.57
   3  -9  -1    2.10    0.58
   2  -9  -1    1.13    0.56
  -2   9   1    1.06    0.35
   1  -9  -1    3.04    0.67
  -1   9   1    3.85    0.44
   0  -9  -1    0.49    0.58
   0   9   1    0.37    0.37
  -1  -9  -1   -0.30    0.58
   1   9   1    0.35    0.39
  -2  -9  -1    0.62    0.62
   2   9   1    0.21    0.41
  -3  -9  -1    0.19    0.64
   3   9   1    0.09    0.45
  -4  -9  -1   -0.48    0.65
   4   9   1   -0.61    0.47
   7 -10  -1    2.93    0.69
   6 -10  -1    2.11    0.63
   5 -10  -1   -0.51    0.55
   4 -10  -1   -0.17    0.57
   3 -10  -1    0.04    0.58
   2 -10  -1   -0.59    0.59
   1 -10  -1    0.62    0.59
  -1  10   1    0.01    0.38
   0 -10  -1    4.26    0.75
   0  10   1    4.18    0.52
  -1 -10  -1    2.62    0.75
   1  10   1    1.14    0.47
  -2 -10  -1    0.44    0.71
   2  10   1   -0.02    0.46
  -3 -10  -1    0.99    0.73
   3  10   1    0.22    0.50
   5 -11  -1    0.66    0.65
   4 -11  -1    1.70    0.72
   3 -11  -1    0.11    0.68
   2 -11  -1   -0.11    0.70
   1 -11  -1    0.99    0.75
   0 -11  -1    0.51    0.73
   0  11   1   -0.42    0.43
  -1 -11  -1    0.15    0.74
   1  11   1    0.28    0.48
   0 -12   2   -0.92    0.71
   1 -12   2    0.19    0.76
   2 -12   2   -0.88    0.70
   3 -12   2    0.82    0.76
   4 -12   2   -0.24    0.68
   2  11  -2    0.01    0.47
  -2 -11   2    1.60    0.76
   1  11  -2   -0.16    0.43
  -1 -11   2    0.84    0.66
   0 -11   2    0.65    0.67
   1 -11   2    1.22    0.71
   2 -11   2    0.45    0.67
   3 -11   2    2.22    0.74
   4 -11   2    0.29    0.62
   5 -11   2    2.67    0.71
   6 -11   2    1.28    0.65
   4  10  -2   -0.30    0.48
  -4 -10   2    0.06    0.69
   3  10  -2    1.88    0.52
  -3 -10   2    1.12    0.69
   2  10  -2    0.53    0.43
  -2 -10   2   -0.36    0.57
   1  10  -2    0.26    0.38
  -1 -10   2   -0.28    0.61
   0  10  -2    8.36    0.57
   0 -10   2    4.84    0.80
   1 -10   2   -0.04    0.58
   2 -10   2    3.08    0.64
   3 -10   2   -0.75    0.54
   4 -10   2   -0.11    0.49
   5 -10   2    0.41    0.56
   6 -10   2    0.47    0.56
   7 -10   2    2.35    0.66
   5   9  -2    0.71    0.49
  -5  -9   2    0.66    0.68
   4   9  -2   -0.06    0.45
  -4  -9   2    0.53    0.65
   3   9  -2    0.68    0.43
  -3  -9   2    0.71    0.64
   2   9  -2    0.01    0.36
  -2  -9   2   -0.07    0.54
   1   9  -2   -0.30    0.32
  -1  -9   2   -0.29    0.48
   0   9  -2    0.17    0.30
   0  -9   2    0.19    0.54
  -1   9  -2    2.04    0.33
   1  -9   2    1.86    0.58
   2  -9   2    0.14    0.49
   3  -9   2    5.53    0.67
   4  -9   2    3.68    0.59
   5  -9   2    1.93    0.54
   6  -9   2   -0.24    0.49
   6  -9   2    0.65    0.42
   7  -9   2    0.84    0.56
   7  -9   2    2.45    0.51
   8  -9   2    0.32    0.60
   8  -9   2    0.47    0.51
   6   8  -2   -0.46    0.47
  -6  -8   2    0.73    0.72
   5   8  -2   -0.22    0.42
  -5  -8   2   -0.26    0.60
   4   8  -2    0.01    0.40
  -4  -8   2   -0.50    0.47
   3   8  -2    0.77    0.38
  -3  -8   2    1.39    0.56
   2   8  -2   -0.12    0.32
  -2  -8   2    0.19    0.45
   1   8  -2   -0.21    0.29
  -1  -8   2    0.40    0.47
   0   8  -2   13.52    0.62
   0  -8   2   13.99    0.95
  -1   8  -2    0.57    0.26
   1  -8   2   -0.03    0.43
  -2   8  -2    1.98    0.27
   2  -8   2    1.95    0.48
   3  -8   2    4.48    0.35
   3  -8   2    3.44    0.53
   4  -8   2    1.68    0.47
   4  -8   2    2.45    0.33
   5  -8   2    7.06    0.64
   5  -8   2    8.06    0.52
   6  -8   2    3.32    0.55
   6  -8   2    2.16    0.43
   7  -8   2    2.47    0.53
   7  -8   2    3.34    0.51
   8  -8   2    3.75    0.59
   9  -8   2    1.19    0.58
   7   7  -2   -0.27    0.48
  -7  -7   2    1.01    0.75
   6   7  -2   -0.46    0.43
  -6  -7   2    0.83    0.66
   5   7  -2   -0.03    0.39
  -5  -7   2    0.34    0.58
   4   7  -2    0.30    0.36
  -4  -7   2    0.64    0.54
   3   7  -2   -0.04    0.32
  -3  -7   2    0.37    0.46
   2   7  -2    4.23    0.40
  -2  -7   2    3.70    0.55
   1   7  -2    0.17    0.24
  -1  -7   2    0.32    0.40
   0   7  -2    3.51    0.32
   0  -7   2    2.92    0.48
  -1   7  -2    0.16    0.21
   1  -7   2   -0.09    0.35
   1  -7   2    0.23    0.16
  -2   7  -2    4.56    0.30
   2  -7   2    4.33    0.46
   2  -7   2    4.80    0.30
   3  -7   2   17.64    0.84
   3  -7   2   17.34    0.65
   4  -7   2   15.98    0.76
   4  -7   2   16.10    0.69
   5  -7   2   15.02    0.80
   5  -7   2   16.07    0.75
   6  -7   2   -0.25    0.39
   6  -7   2    0.51    0.36
   7  -7   2    9.05    0.66
   7  -7   2    8.64    0.67
   8  -7   2    0.50    0.47
   9  -7   2    0.65    0.53
   7   6  -2    0.80    0.47
   6   6  -2    1.99    0.45
   5   6  -2    0.22    0.36
   4   6  -2   -0.52    0.30
  -4  -6   2    0.58    0.48
   3   6  -2    7.29    0.49
  -3  -6   2    7.31    0.62
   2   6  -2    2.89    0.32
  -2  -6   2    2.53    0.42
   1   6  -2    6.90    0.44
  -1  -6   2    6.51    0.35
  -1  -6   2    5.43    0.53
   0   6  -2   30.58    0.83
   0  -6   2   31.38    1.11
  -1   6  -2   41.67    0.98
   1  -6   2   40.72    1.01
   1  -6   2   39.84    1.22
  -2   6  -2   62.56    1.35
   2  -6   2   61.20    1.65
   2  -6   2   62.40    1.49
  -3   6  -2   23.29    0.57
   3  -6   2   21.76    0.72
   3  -6   2   23.13    0.82
   4  -6   2    6.70    0.43
   4  -6   2    5.30    0.46
   5  -6   2    5.77    0.51
   5  -6   2    5.91    0.44
   6  -6   2   -0.26    0.32
   6  -6   2    0.09    0.39
   7  -6   2    7.83    0.60
   8  -6   2   14.54    0.89
   9  -6   2   12.06    0.85
   8   5  -2   -0.13    0.47
   7   5  -2    0.43    0.42
   6   5  -2    6.76    0.56
   5   5  -2    3.29    0.42
   4   5  -2    3.76    0.39
   3   5  -2   15.52    0.64
  -3  -5   2   13.36    0.84
   2   5  -2   21.23    0.68
  -2  -5   2   20.19    0.87
   1   5  -2    6.60    0.38
  -1  -5   2    6.74    0.37
  -1  -5   2    6.44    0.50
   0   5  -2    6.48    0.34
   0  -5   2    6.91    0.32
   0  -5   2    5.25    0.42
  -1   5  -2    0.54    0.14
   1  -5   2    0.56    0.14
   1  -5   2    0.26    0.23
  -2   5  -2   12.11    0.35
   2  -5   2   11.18    0.55
   2  -5   2   11.77    0.45
   3  -5   2   40.30    1.09
   3  -5   2   42.14    1.13
   4  -5   2   50.24    1.31
   4  -5   2   49.27    1.34
   5  -5   2   38.58    1.14
   5  -5   2   37.25    1.14
   6  -5   2    1.67    0.36
   7  -5   2   11.19    0.71
   8  -5   2   -0.14    0.42
   9  -5   2    0.68    0.52
  10  -5   2    1.22    0.59
   8   4  -2    0.55    0.45
   7   4  -2    0.14    0.39
   7   4  -2    0.18    0.42
   6   4  -2    0.30    0.34
   6   4  -2    0.99    0.39
   5   4  -2    1.82    0.36
   5   4  -2    1.46    0.34
   4   4  -2   -0.15    0.25
   4   4  -2    0.13    0.24
   3   4  -2    2.35    0.28
   2   4  -2   18.33    0.56
  -2  -4   2   16.66    0.74
   1   4  -2   75.77    1.60
  -1  -4   2   75.55    1.86
  -1  -4   2   70.61    1.73
   0   4  -2   10.86    0.35
   0  -4   2   11.54    0.38
   0  -4   2    9.57    0.51
  -1   4  -2   15.25    0.40
   1  -4   2   15.47    0.47
   1  -4   2   15.86    0.55
  -2   4  -2    9.27    0.26
   2  -4   2    9.79    0.45
   2  -4   2    9.46    0.39
   3  -4   2    2.97    0.26
   3  -4   2    2.69    0.28
   4  -4   2    0.48    0.21
   4  -4   2    0.41    0.22
   5  -4   2   10.29    0.53
   5  -4   2    9.70    0.57
   6  -4   2   24.53    0.89
   7  -4   2   17.34    0.82
   8  -4   2    3.89    0.51
   9  -4   2    4.46    0.61
  10  -4   2    1.98    0.60
   9   3  -2    0.07    0.47
   9   3  -2    0.74    0.55
   8   3  -2   -0.11    0.40
   8   3  -2   -0.33    0.44
   7   3  -2    1.07    0.38
   7   3  -2    1.60    0.44
   6   3  -2    8.55    0.60
   6   3  -2    7.02    0.50
   5   3  -2    0.48    0.27
   5   3  -2    0.08    0.28
   4   3  -2   18.25    0.64
   4   3  -2   17.56    0.64
   3   3  -2   47.38    1.12
   3   3  -2   45.24    1.15
   2   3  -2    2.47    0.21
   1   3  -2   19.54    0.51
  -1  -3   2   19.63    0.68
   0   3  -2    0.40    0.09
   0  -3   2    0.37    0.11
   0  -3   2    0.42    0.15
  -1   3  -2    6.95    0.20
   1  -3   2    7.08    0.32
   1  -3   2    7.03    0.29
   2  -3   2   79.22    1.87
   2  -3   2   84.98    1.86
   3  -3   2   58.35    1.43
   3  -3   2   59.28    1.41
   4  -3   2   29.04    0.85
   4  -3   2   28.18    0.83
   4  -3   2   28.02    0.63
   5  -3   2   96.67    2.31
   5  -3   2   95.83    1.98
   6  -3   2    6.19    0.36
   6  -3   2    6.14    0.46
   7  -3   2    5.74    0.51
   8  -3   2    0.37    0.41
   9  -3   2   -0.29    0.48
  10  -3   2    1.67    0.59
   9   2  -2    3.05    0.58
   9   2  -2    2.20    0.49
   8   2  -2    0.02    0.44
   8   2  -2    0.99    0.41
   7   2  -2    0.41    0.37
   7   2  -2    0.65    0.34
   6   2  -2   19.53    0.78
   6   2  -2   20.22    0.76
   5   2  -2    9.43    0.53
   5   2  -2    9.81    0.50
   4   2  -2    6.59    0.39
   4   2  -2    7.17    0.42
   3   2  -2    4.65    0.32
   3   2  -2    4.19    0.26
   2   2  -2   92.51    2.09
   2   2  -2   93.93    1.94
   1   2  -2   13.44    0.36
   0   2  -2   10.79    0.27
   0  -2   2   11.28    0.36
   0  -2   2   11.17    0.35
   1  -2   2  342.11    7.22
   1  -2   2  345.97    7.39
   2  -2   2  189.08    3.94
   2  -2   2  179.76    4.03
   3  -2   2  160.76    3.61
   3  -2   2  163.74    3.21
   4  -2   2    3.93    0.29
   4  -2   2    3.37    0.23
   5  -2   2    7.43    0.35
   5  -2   2    7.78    0.50
   6  -2   2    0.04    0.30
   6  -2   2   -0.19    0.18
   7  -2   2    8.01    0.57
   8  -2   2    5.17    0.55
   9  -2   2    8.89    0.72
  10  -2   2    2.64    0.62
  10   1  -2   -0.83    0.56
   9   1  -2    0.25    0.40
   9   1  -2    0.08    0.48
   8   1  -2    0.52    0.36
   8   1  -2   -0.09    0.40
   7   1  -2   -0.15    0.29
   7   1  -2   -0.43    0.34
   6   1  -2    9.60    0.55
   6   1  -2    9.07    0.60
   5   1  -2   18.06    0.64
   5   1  -2   18.55    0.70
   4   1  -2   16.75    0.59
   4   1  -2   16.83    0.56
   3   1  -2   98.85    2.24
   3   1  -2   98.43    2.07
   2   1  -2   52.67    1.23
   2   1  -2   52.98    1.13
   1   1  -2   39.57    0.84
   0   1  -2    1.12    0.08
   0  -1   2    1.17    0.12
   0  -1   2    1.27    0.10
   1  -1   2   51.74    1.22
   1  -1   2   52.39    1.08
   1  -1   2   55.75    1.18
   2  -1   2  104.26    2.09
   2  -1   2  104.82    2.33
   3  -1   2    7.41    0.35
   3  -1   2    7.25    0.26
   4  -1   2   76.00    1.60
   4  -1   2   75.14    1.81
   5  -1   2   92.49    2.24
   5  -1   2   94.38    2.00
   6  -1   2    0.80    0.23
   6  -1   2    1.08    0.32
   7  -1   2    2.84    0.32
   7  -1   2    2.52    0.43
   8  -1   2    0.32    0.42
   9  -1   2   -0.04    0.47
  10  -1   2    2.28    0.63
  10   0  -2    0.85    0.55
   9   0  -2    2.58    0.47
   9   0  -2    3.15    0.54
   8   0  -2    6.64    0.52
   8   0  -2    6.35    0.58
   7   0  -2    0.41    0.28
   7   0  -2    0.64    0.36
   6   0  -2    4.65    0.43
   6   0  -2    5.75    0.38
   5   0  -2    1.41    0.22
   5   0  -2    1.35    0.27
   4   0  -2   44.71    1.05
   3   0  -2    0.28    0.11
   3   0  -2    0.20    0.14
   2   0  -2   36.82    0.81
   1   0  -2  763.51   16.82
   1   0  -2  785.10   15.45
   0   0  -2   41.53    0.85
   0   0   2   39.37    0.94
   1   0   2   45.78    1.03
   1   0   2   44.04    0.94
   2   0   2    3.08    0.22
   2   0   2    3.29    0.19
   3   0   2   25.50    0.71
   3   0   2   26.23    0.64
   4   0   2    6.50    0.40
   4   0   2    6.36    0.34
   5   0   2   23.47    0.79
   5   0   2   23.08    0.71
   6   0   2   30.37    0.87
   6   0   2   29.93    1.00
   7   0   2    9.10    0.57
   7   0   2    8.18    0.58
   8   0   2    1.82    0.39
   8   0   2    2.28    0.47
   9   0   2    2.08    0.55
  10  -1  -2    0.39    0.54
   9  -1  -2   -0.09    0.45
   8  -1  -2    0.31    0.41
   8  -1  -2    0.37    0.32
   7  -1  -2    2.44    0.34
   7  -1  -2    2.48    0.43
   6  -1  -2   19.82    0.80
   6  -1  -2   18.56    0.67
   5  -1  -2   33.35    0.85
   5  -1  -2   31.24    0.95
   4  -1  -2   43.68    1.02
   3  -1  -2   80.56    1.86
   3  -1  -2   80.60    1.69
   2  -1  -2   29.66    0.70
   2  -1  -2   28.13    0.66
   2  -1  -2   29.23    0.73
   1  -1  -2  105.86    2.41
   1  -1  -2  114.41    2.36
   1  -1  -2  112.13    2.24
   0  -1  -2   20.61    0.54
   0   1   2   21.70    0.53
   1   1   2    0.07    0.09
   1   1   2    1.16    0.10
   2   1   2   28.08    0.72
   2   1   2   29.39    0.70
   3   1   2   44.94    1.12
   3   1   2   47.24    1.07
   4   1   2   17.91    0.63
   4   1   2   19.34    0.61
   5   1   2   30.02    0.91
   5   1   2   29.34    0.86
   6   1   2    6.02    0.46
   6   1   2    5.23    0.41
   7   1   2    4.74    0.47
   7   1   2    3.64    0.42
   8   1   2   -0.08    0.42
   8   1   2    0.03    0.35
   9   1   2    0.46    0.52
  10  -2  -2    0.45    0.54
   9  -2  -2    7.91    0.70
   8  -2  -2    5.18    0.44
   8  -2  -2    4.25    0.53
   7  -2  -2    6.88    0.53
   7  -2  -2    7.81    0.52
   6  -2  -2   20.50    0.67
   6  -2  -2   19.29    0.78
   5  -2  -2   26.65    0.85
   5  -2  -2   23.99    0.70
   4  -2  -2    5.66    0.32
   4  -2  -2    5.70    0.39
   3  -2  -2    3.45    0.20
   3  -2  -2    2.81    0.22
   3  -2  -2    2.97    0.23
   2  -2  -2   31.61    0.78
   2  -2  -2   30.92    0.77
   2  -2  -2   30.04    0.72
   1  -2  -2  185.38    4.04
   1  -2  -2  190.58    4.00
  -1   2   2  186.06    3.75
   0  -2  -2   12.89    0.46
   0   2   2   14.70    0.42
   1   2   2   71.11    1.52
   1   2   2   70.94    1.56
   2   2   2   94.08    1.98
   2   2   2   92.20    2.06
   3   2   2   36.45    0.91
   3   2   2   35.06    0.91
   4   2   2    0.19    0.21
   4   2   2    0.11    0.20
   5   2   2    1.10    0.28
   5   2   2    1.51    0.29
   6   2   2    1.20    0.33
   6   2   2    0.92    0.32
   7   2   2   -0.63    0.35
   7   2   2    0.24    0.34
   8   2   2    1.00    0.44
   8   2   2    0.85    0.46
   9   2   2    2.42    0.52
  10  -3  -2    0.02    0.52
   9  -3  -2    0.86    0.51
   8  -3  -2    0.42    0.43
   7  -3  -2    0.41    0.26
   7  -3  -2    0.57    0.35
   6  -3  -2   13.32    0.54
   6  -3  -2   13.14    0.69
   5  -3  -2   29.85    0.80
   5  -3  -2   29.96    0.93
   4  -3  -2    4.58    0.26
   4  -3  -2    4.95    0.34
   4  -3  -2    4.33    0.31
   3  -3  -2   79.48    1.85
   3  -3  -2   79.05    1.70
   3  -3  -2   80.76    1.85
   2  -3  -2   97.95    1.97
   2  -3  -2   94.40    2.10
   2  -3  -2   90.11    2.11
  -2   3   2   92.94    1.97
   1  -3  -2   36.43    0.95
   1  -3  -2   36.30    0.84
  -1   3   2   36.49    0.86
   0  -3  -2   73.51    1.79
   0   3   2   76.63    1.63
  -1  -3  -2   -0.36    0.20
   1   3   2    0.15    0.15
   2   3   2   10.67    0.34
   2   3   2   11.35    0.47
   3   3   2   34.30    0.89
   3   3   2   36.98    0.97
   4   3   2   16.25    0.57
   4   3   2   16.15    0.64
   5   3   2   12.22    0.64
   5   3   2   13.04    0.59
   6   3   2    3.02    0.40
   6   3   2    2.63    0.42
   7   3   2    0.80    0.40
   8   3   2    0.33    0.43
  10  -4  -2    1.10    0.57
   9  -4  -2    3.82    0.60
   8  -4  -2   11.72    0.85
   7  -4  -2   26.55    1.03
   6  -4  -2    2.54    0.29
   6  -4  -2    1.72    0.35
   5  -4  -2    0.10    0.24
   5  -4  -2    0.49    0.19
   5  -4  -2    0.63    0.29
   4  -4  -2    0.12    0.23
   4  -4  -2    0.35    0.17
   4  -4  -2    0.22    0.21
   3  -4  -2    1.29    0.19
   3  -4  -2    0.84    0.21
  -3   4   2    0.99    0.19
   2  -4  -2   30.36    0.77
   2  -4  -2   29.80    0.88
  -2   4   2   30.94    0.78
   1  -4  -2  184.57    4.05
  -1   4   2  182.10    3.74
   0  -4  -2   91.20    2.19
   0   4   2   90.04    1.97
  -1  -4  -2   30.85    1.03
   1   4   2   30.72    0.85
  -2  -4  -2    0.66    0.33
   2   4   2    0.74    0.24
   3   4   2    1.08    0.19
   3   4   2    1.55    0.29
   4   4   2    2.05    0.35
   5   4   2    0.94    0.35
   6   4   2   13.67    0.79
   7   4   2    3.33    0.52
   8   4   2   -0.07    0.47
  10  -5  -2   -0.04    0.57
   9  -5  -2    2.17    0.57
   8  -5  -2    0.04    0.43
   7  -5  -2    1.34    0.41
   6  -5  -2    3.22    0.45
   6  -5  -2    2.97    0.39
   5  -5  -2   26.99    0.89
   5  -5  -2   27.04    0.77
   5  -5  -2   27.11    0.94
   4  -5  -2   25.37    0.79
   4  -5  -2   26.11    0.88
  -4   5   2   24.51    0.74
   3  -5  -2   34.33    0.92
   3  -5  -2   34.23    1.04
  -3   5   2   34.80    0.89
   2  -5  -2    2.05    0.31
   2  -5  -2    2.21    0.18
  -2   5   2    2.15    0.25
   1  -5  -2   26.46    0.92
  -1   5   2   26.61    0.77
   0  -5  -2    0.28    0.27
   0   5   2    0.48    0.22
  -1  -5  -2    2.70    0.39
   1   5   2    2.79    0.32
  -2  -5  -2    0.68    0.38
   2   5   2    0.53    0.27
  -3  -5  -2    1.94    0.48
   3   5   2    2.38    0.36
   4   5   2    4.15    0.45
   5   5   2    0.25    0.36
   6   5   2    1.14    0.45
   7   5   2    0.86    0.49
   9  -6  -2    2.21    0.58
   8  -6  -2    3.50    0.55
   7  -6  -2    6.45    0.57
   6  -6  -2    3.00    0.47
   6  -6  -2    3.17    0.41
   5  -6  -2    8.56    0.58
   5  -6  -2    8.89    0.60
  -5   6   2    8.26    0.54
   4  -6  -2    0.86    0.25
   4  -6  -2    0.17    0.31
  -4   6   2    0.29    0.22
   3  -6  -2    0.41    0.29
   3  -6  -2    0.62    0.20
  -3   6   2    0.21    0.22
   2  -6  -2    8.30    0.56
   2  -6  -2    8.91    0.37
  -2   6   2    8.57    0.49
   1  -6  -2    3.09    0.44
  -1   6   2    2.25    0.31
   0  -6  -2    0.31    0.38
   0   6   2   -0.01    0.26
  -1  -6  -2   22.86    0.99
   1   6   2   22.08    0.79
  -2  -6  -2    1.12    0.44
   2   6   2    1.01    0.34
  -3  -6  -2    1.51    0.47
   3   6   2    1.53    0.39
  -4  -6  -2    0.16    0.50
   4   6   2    0.10    0.37
  -5  -6  -2    0.23    0.55
   5   6   2    0.89    0.42
  -6  -6  -2    1.07    0.68
   6   6   2    0.61    0.49
   7   6   2   -0.16    0.52
   9  -7  -2    3.06    0.60
   8  -7  -2    0.23    0.47
   7  -7  -2    5.30    0.63
   7  -7  -2    5.74    0.56
   6  -7  -2    0.05    0.43
   6  -7  -2    0.30    0.35
   5  -7  -2   10.26    0.65
   5  -7  -2   11.21    0.74
   4  -7  -2   10.52    0.73
   4  -7  -2   11.13    0.57
  -4   7   2   10.86    0.57
   3  -7  -2    1.56    0.42
  -3   7   2    0.98    0.29
   2  -7  -2   11.39    0.77
  -2   7   2   11.35    0.58
   1  -7  -2   17.15    0.92
  -1   7   2   15.24    0.66
   0  -7  -2    5.11    0.60
   0   7   2    4.22    0.41
   1   7   2    0.75    0.34
  -2  -7  -2   -0.08    0.48
   2   7   2    1.05    0.37
  -3  -7  -2    0.02    0.50
   3   7   2   -0.16    0.37
  -4  -7  -2    2.97    0.67
   4   7   2    2.93    0.49
  -5  -7  -2    0.99    0.66
   5   7   2    0.39    0.47
  -6  -7  -2    0.93    0.73
   6   7   2    1.21    0.55
   8  -8  -2    1.59    0.51
   7  -8  -2   17.60    1.01
   6  -8  -2    1.26    0.50
   5  -8  -2   -0.22    0.44
   4  -8  -2    0.94    0.46
   3  -8  -2    0.12    0.44
  -3   8   2    0.08    0.30
   2  -8  -2   -0.14    0.45
  -2   8   2   -0.11    0.30
   1  -8  -2   12.83    0.86
  -1   8   2   10.17    0.62
   0  -8  -2   14.23    0.99
   0   8   2   14.57    0.72
  -1  -8  -2    1.08    0.58
   1   8   2    0.75    0.39
  -2  -8  -2    0.33    0.56
   2   8   2    0.03    0.40
  -3  -8  -2    1.06    0.61
   3   8   2    0.35    0.43
  -4  -8  -2    0.35    0.63
   4   8   2   -0.48    0.43
  -5  -8  -2    0.78    0.69
   5   8   2    1.12    0.53
   8  -9  -2    0.29    0.62
   7  -9  -2    0.01    0.54
   6  -9  -2    0.83    0.54
   5  -9  -2    2.77    0.60
   4  -9  -2    3.58    0.61
   3  -9  -2    0.92    0.54
   2  -9  -2    0.27    0.53
  -2   9   2    0.40    0.35
   1  -9  -2    2.36    0.63
  -1   9   2    2.32    0.42
   0  -9  -2   -0.08    0.60
   0   9   2    0.22    0.38
  -1  -9  -2   -0.26    0.59
   1   9   2   -0.18    0.40
  -2  -9  -2    0.15    0.61
   2   9   2    0.36    0.43
  -3  -9  -2    0.03    0.66
   3   9   2    0.01    0.46
  -4  -9  -2    1.12    0.73
   4   9   2    1.48    0.55
   7 -10  -2    0.16    0.61
   6 -10  -2    0.64    0.58
   5 -10  -2    0.70    0.60
   4 -10  -2   -0.43    0.54
   3 -10  -2   -0.52    0.56
   2 -10  -2    0.74    0.63
  -2  10   2    1.49    0.42
   1 -10  -2   -0.10    0.62
  -1  10   2    0.46    0.41
   0 -10  -2    1.01    0.70
   0  10   2    0.31    0.43
  -1 -10  -2    0.26    0.67
   1  10   2   -0.16    0.45
  -2 -10  -2    1.14    0.72
   2  10   2   -0.02    0.48
   5 -11  -2   -0.71    0.62
   4 -11  -2   -0.48    0.67
   3 -11  -2    1.45    0.70
   2 -11  -2   -0.22    0.66
   1 -11  -2   -0.31    0.75
   0 -11  -2   -0.76    0.69
   0  11   2    0.28    0.47
   0 -12   3    0.80    0.78
   1 -12   3   -0.52    0.69
   2 -12   3    0.11    0.69
   3 -12   3    0.36    0.66
   4 -12   3    0.02    0.68
   2  11  -3   -0.40    0.45
  -2 -11   3    0.94    0.74
   1  11  -3    3.90    0.52
  -1 -11   3    2.78    0.79
   0 -11   3    1.97    0.76
   1 -11   3    1.52    0.71
   2 -11   3    0.36    0.64
   3 -11   3    2.59    0.72
   4 -11   3   -0.36    0.58
   5 -11   3   -0.68    0.59
   6 -11   3    0.20    0.61
   4  10  -3    0.23    0.47
  -4 -10   3    0.87    0.74
   3  10  -3    2.34    0.51
  -3 -10   3    0.82    0.63
   2  10  -3    2.19    0.48
  -2 -10   3    3.38    0.70
   1  10  -3    0.69    0.40
  -1 -10   3    0.50    0.63
   0  10  -3   -0.06    0.35
   0 -10   3   -0.29    0.59
   1 -10   3   -0.24    0.52
   2 -10   3    1.05    0.61
   3 -10   3    0.88    0.59
   4 -10   3    0.91    0.56
   5 -10   3   -0.23    0.54
   6 -10   3    0.55    0.55
   7 -10   3    2.18    0.63
   5   9  -3   -0.17    0.46
  -5  -9   3    0.06    0.66
   4   9  -3    0.12    0.43
  -4  -9   3   -0.49    0.60
   3   9  -3    0.39    0.40
  -3  -9   3    1.41    0.64
   2   9  -3   -0.41    0.35
  -2  -9   3    0.09    0.56
   1   9  -3    0.27    0.33
  -1  -9   3    0.73    0.57
   0   9  -3    0.51    0.31
   0  -9   3   -0.74    0.50
  -1   9  -3    0.35    0.28
   1  -9   3   -0.17    0.49
   2  -9   3    0.79    0.52
   3  -9   3    7.77    0.71
   4  -9   3    2.48    0.51
   5  -9   3    2.11    0.55
   5  -9   3    2.63    0.41
   6  -9   3    1.67    0.54
   6  -9   3    1.98    0.45
   7  -9   3    2.98    0.61
   7  -9   3    2.69    0.53
   8  -9   3   -0.03    0.50
   6   8  -3    0.19    0.47
  -6  -8   3    1.38    0.65
   5   8  -3   -0.10    0.43
  -5  -8   3   -0.01    0.61
   4   8  -3    1.01    0.41
  -4  -8   3    0.85    0.52
   3   8  -3   -0.17    0.35
  -3  -8   3    0.66    0.53
   2   8  -3    1.82    0.38
  -2  -8   3    2.07    0.56
   1   8  -3    8.90    0.56
  -1  -8   3    8.70    0.73
   0   8  -3    4.40    0.37
   0  -8   3    4.46    0.60
  -1   8  -3    7.07    0.48
   1  -8   3    7.07    0.67
  -2   8  -3   30.33    0.82
   2  -8   3   30.11    1.18
   3  -8   3    4.70    0.38
   3  -8   3    5.33    0.57
   4  -8   3   -0.14    0.40
   4  -8   3   -0.07    0.29
   5  -8   3    0.33    0.43
   5  -8   3    0.17    0.32
   6  -8   3    2.62    0.44
   6  -8   3    0.69    0.43
   7  -8   3    8.95    0.67
   7  -8   3    7.43    0.70
   8  -8   3   11.92    0.82
   9  -8   3    5.60    0.70
   7   7  -3    0.18    0.50
  -7  -7   3    0.96    0.74
   6   7  -3    2.38    0.51
  -6  -7   3    2.05    0.72
   5   7  -3    0.78    0.41
  -5  -7   3    0.12    0.55
   4   7  -3    2.92    0.42
  -4  -7   3    2.42    0.59
   3   7  -3    3.02    0.40
  -3  -7   3    2.70    0.51
   2   7  -3   -0.20    0.28
  -2  -7   3   -0.17    0.42
   1   7  -3    5.42    0.39
  -1  -7   3    5.44    0.59
   0   7  -3    0.28    0.22
   0  -7   3    0.18    0.39
   0  -7   3    0.29    0.18
  -1   7  -3    3.95    0.29
   1  -7   3    3.44    0.27
   1  -7   3    3.78    0.49
  -2   7  -3    5.63    0.35
   2  -7   3    4.87    0.50
   2  -7   3    5.12    0.33
   3  -7   3   36.71    1.05
   3  -7   3   35.90    1.15
   4  -7   3    7.79    0.55
   4  -7   3    7.10    0.56
   5  -7   3    9.89    0.69
   5  -7   3   10.56    0.66
   6  -7   3    6.25    0.56
   6  -7   3    6.15    0.53
   7  -7   3    4.13    0.55
   7  -7   3    3.80    0.52
   8  -7   3    0.74    0.49
   9  -7   3   -0.07    0.52
   7   6  -3    0.36    0.46
   6   6  -3    0.01    0.38
   5   6  -3   -0.20    0.34
   4   6  -3    0.18    0.31
  -4  -6   3    0.76    0.47
   3   6  -3    0.49    0.29
  -3  -6   3    0.90    0.44
   2   6  -3   -0.46    0.23
  -2  -6   3   -0.10    0.32
  -2  -6   3    0.09    0.24
   1   6  -3    3.90    0.31
  -1  -6   3    4.25    0.30
  -1  -6   3    3.45    0.47
   0   6  -3   33.35    0.84
   0  -6   3   30.71    1.10
  -1   6  -3    0.15    0.15
   1  -6   3    0.54    0.19
   1  -6   3    0.70    0.31
  -2   6  -3    6.53    0.31
   2  -6   3    6.44    0.46
   2  -6   3    7.44    0.44
   3  -6   3    0.20    0.22
   3  -6   3    0.12    0.26
   4  -6   3    8.99    0.60
   4  -6   3    8.93    0.54
   5  -6   3    5.55    0.45
   5  -6   3    5.97    0.50
   6  -6   3    5.68    0.50
   6  -6   3    5.56    0.49
   7  -6   3    5.79    0.56
   8  -6   3    6.94    0.64
   9  -6   3    2.56    0.59
   8   5  -3    0.32    0.49
   7   5  -3    0.70    0.43
   6   5  -3    0.33    0.37
   5   5  -3   -0.34    0.30
   4   5  -3    4.92    0.41
   3   5  -3    9.20    0.50
  -3  -5   3    8.56    0.64
   2   5  -3    0.15    0.20
  -2  -5   3    0.18    0.31
   1   5  -3    6.35    0.37
  -1  -5   3    6.33    0.49
  -1  -5   3    6.18    0.43
   0   5  -3    0.80    0.16
   0  -5   3    0.83    0.18
   0  -5   3    1.15    0.28
  -1   5  -3    0.12    0.11
   1  -5   3    0.10    0.16
   1  -5   3    0.27    0.23
  -2   5  -3   13.71    0.37
   2  -5   3   13.80    0.59
   2  -5   3   15.14    0.54
   3  -5   3   83.64    1.98
   3  -5   3   80.81    1.96
   4  -5   3   20.13    0.73
   4  -5   3   18.68    0.70
   5  -5   3   33.03    1.05
   5  -5   3   32.93    1.04
   6  -5   3   11.09    0.70
   7  -5   3    4.47    0.50
   8  -5   3   -0.23    0.41
   9  -5   3    1.12    0.53
  10  -5   3    1.91    0.64
   9   4  -3    0.10    0.50
   8   4  -3    1.28    0.51
   8   4  -3    0.99    0.46
   7   4  -3    4.71    0.55
   7   4  -3    3.63    0.50
   6   4  -3    2.76    0.45
   6   4  -3    2.73    0.42
   5   4  -3    0.56    0.30
   4   4  -3   -0.34    0.22
   3   4  -3   37.50    0.98
   2   4  -3    1.34    0.21
  -2  -4   3    1.31    0.31
   1   4  -3   11.56    0.40
  -1  -4   3    9.73    0.49
  -1  -4   3   11.84    0.57
   0   4  -3  392.97    7.71
   0  -4   3  389.73    8.34
   0  -4   3  391.09    8.45
  -1   4  -3   59.41    1.25
   1  -4   3   61.01    1.44
   1  -4   3   61.78    1.47
   2  -4   3  147.29    3.31
   2  -4   3  149.72    3.27
   3  -4   3   22.80    0.71
   3  -4   3   22.39    0.71
   4  -4   3    2.32    0.29
   4  -4   3    2.08    0.29
   5  -4   3   14.66    0.66
   6  -4   3    0.14    0.31
   7  -4   3   14.91    0.77
   8  -4   3   25.32    1.05
   9  -4   3   17.07    1.00
  10  -4   3    0.50    0.58
   9   3  -3   -0.25    0.45
   9   3  -3    0.61    0.54
   8   3  -3    0.83    0.48
   8   3  -3   -0.29    0.40
   7   3  -3    0.87    0.38
   7   3  -3    1.03    0.44
   6   3  -3   16.04    0.77
   6   3  -3   14.69    0.70
   5   3  -3   19.42    0.72
   5   3  -3   20.79    0.77
   4   3  -3    3.83    0.32
   4   3  -3    4.80    0.36
   3   3  -3   45.10    1.10
   2   3  -3   72.37    1.57
   1   3  -3   15.30    0.43
  -1  -3   3   15.98    0.58
   0   3  -3   12.90    0.34
   0  -3   3   11.81    0.44
   0  -3   3   12.83    0.44
  -1   3  -3    6.46    0.19
   1  -3   3    6.33    0.31
   1  -3   3    6.92    0.31
   2  -3   3    0.45    0.15
   2  -3   3    0.30    0.14
   3  -3   3   94.18    2.20
   3  -3   3   95.29    2.15
   4  -3   3   95.28    2.26
   4  -3   3   95.07    1.91
   5  -3   3   18.11    0.72
   5  -3   3   17.79    0.48
   6  -3   3    2.49    0.38
   7  -3   3   10.51    0.68
   8  -3   3   -0.47    0.40
   9  -3   3    0.02    0.48
  10  -3   3    1.20    0.60
   9   2  -3   -0.10    0.43
   9   2  -3   -0.11    0.51
   8   2  -3    2.55    0.45
   8   2  -3    2.15    0.51
   7   2  -3    1.14    0.37
   7   2  -3    1.09    0.41
   6   2  -3    1.75    0.33
   6   2  -3    2.12    0.39
   5   2  -3    0.38    0.23
   5   2  -3    0.03    0.27
   4   2  -3    0.61    0.20
   4   2  -3   -0.06    0.22
   3   2  -3   11.17    0.47
   3   2  -3   11.58    0.44
   2   2  -3    5.82    0.27
   1   2  -3   39.03    0.86
   0   2  -3   95.43    1.89
   0  -2   3   94.38    2.04
   0  -2   3   92.27    2.13
  -1   2  -3   18.12    0.40
   1  -2   3   17.54    0.47
   1  -2   3   18.14    0.52
   2  -2   3    4.46    0.15
   2  -2   3    5.17    0.25
   2  -2   3    4.73    0.28
   3  -2   3    7.45    0.24
   3  -2   3    7.76    0.39
   4  -2   3    6.06    0.42
   4  -2   3    5.33    0.25
   5  -2   3   49.44    1.35
   5  -2   3   48.78    1.11
   6  -2   3    3.41    0.27
   6  -2   3    2.90    0.39
   7  -2   3   10.59    0.70
   8  -2   3    7.19    0.62
   9  -2   3    3.16    0.59
  10  -2   3    1.40    0.61
  10   1  -3    0.01    0.48
  10   1  -3    0.18    0.59
   9   1  -3   -0.15    0.42
   9   1  -3    0.39    0.50
   8   1  -3    0.27    0.43
   8   1  -3    0.38    0.36
   7   1  -3    0.56    0.36
   7   1  -3   -0.03    0.30
   6   1  -3    7.65    0.50
   6   1  -3    7.75    0.53
   5   1  -3    8.61    0.51
   5   1  -3    8.61    0.49
   4   1  -3   24.28    0.71
   4   1  -3   24.57    0.75
   3   1  -3   31.11    0.84
   3   1  -3   30.34    0.76
   2   1  -3   76.19    1.57
   2   1  -3   73.00    1.70
   1   1  -3    2.95    0.17
   0   1  -3   51.55    1.08
   0  -1   3   52.71    1.12
   0  -1   3   52.71    1.24
   1  -1   3   50.84    1.21
   1  -1   3   52.64    1.07
   2  -1   3   71.34    1.46
   2  -1   3   70.84    1.64
   3  -1   3  142.05    3.16
   3  -1   3  139.71    2.84
   4  -1   3   30.91    0.77
   4  -1   3   33.65    0.93
   5  -1   3   55.36    1.47
   5  -1   3   56.12    1.29
   6  -1   3    6.85    0.38
   6  -1   3    6.16    0.47
   7  -1   3   11.78    0.75
   7  -1   3   12.86    0.60
   8  -1   3    0.57    0.45
   9  -1   3   -0.07    0.47
  10  -1   3    0.25    0.56
  10   0  -3    2.21    0.65
   9   0  -3    0.27    0.40
   9   0  -3    0.42    0.50
   8   0  -3    3.67    0.51
   8   0  -3    3.24    0.44
   7   0  -3   20.86    0.85
   7   0  -3   19.68    0.78
   6   0  -3   10.69    0.62
   6   0  -3   12.19    0.57
   5   0  -3   11.81    0.52
   5   0  -3   12.76    0.60
   4   0  -3   53.41    1.23
   4   0  -3   54.15    1.36
   3   0  -3   90.78    1.91
   3   0  -3   91.35    2.09
   2   0  -3   65.91    1.37
   2   0  -3   62.88    1.48
   1   0  -3   15.34    0.40
   0   0  -3   60.19    1.27
   0   0   3   61.82    1.41
   1   0   3  401.01    7.92
   1   0   3  404.82    8.65
   2   0   3  324.80    6.41
   2   0   3  323.11    7.00
   3   0   3   31.42    0.85
   3   0   3   30.72    0.76
   4   0   3   -0.02    0.15
   4   0   3   -0.02    0.19
   5   0   3    8.39    0.52
   5   0   3    8.06    0.45
   6   0   3    2.57    0.38
   6   0   3    1.65    0.29
   7   0   3    6.29    0.46
   7   0   3    5.61    0.53
   8   0   3    7.65    0.63
   8   0   3    7.51    0.54
   9   0   3    7.05    0.67
  10  -1  -3    2.03    0.61
   9  -1  -3    0.71    0.40
   9  -1  -3    0.98    0.49
   8  -1  -3   -0.14    0.40
   8  -1  -3   -0.02    0.32
   7  -1  -3    0.78    0.30
   7  -1  -3    0.70    0.36
   6  -1  -3   27.97    0.96
   6  -1  -3   27.01    0.83
   5  -1  -3   13.65    0.65
   5  -1  -3   14.14    0.55
   4  -1  -3   29.95    0.78
   4  -1  -3   29.30    0.87
   3  -1  -3  118.30    2.65
   3  -1  -3  117.15    2.43
   2  -1  -3   58.12    1.25
   2  -1  -3   58.18    1.36
   2  -1  -3   58.24    1.30
   1  -1  -3   41.56    0.92
   1  -1  -3   40.60    0.91
   0  -1  -3   15.74    0.44
   0   1   3   16.83    0.44
   0   1   3   15.46    0.45
   1   1   3    5.81    0.25
   1   1   3    5.88    0.26
   2   1   3   23.87    0.63
   2   1   3   23.11    0.63
   3   1   3   30.56    0.78
   3   1   3   28.78    0.80
   4   1   3   30.73    0.85
   4   1   3   27.88    0.81
   5   1   3   42.47    1.10
   5   1   3   41.76    1.17
   6   1   3    0.61    0.29
   6   1   3    0.16    0.32
   7   1   3    1.27    0.41
   7   1   3    1.76    0.36
   8   1   3    0.44    0.44
   8   1   3    0.30    0.38
   9   1   3   -0.37    0.49
  10  -2  -3    1.00    0.56
   9  -2  -3    2.45    0.54
   8  -2  -3    4.75    0.54
   8  -2  -3    4.55    0.44
   7  -2  -3    4.28    0.47
   7  -2  -3    3.98    0.37
   6  -2  -3    4.57    0.44
   6  -2  -3    4.47    0.35
   5  -2  -3    0.41    0.26
   5  -2  -3    0.28    0.19
   4  -2  -3    0.97    0.18
   4  -2  -3    1.24    0.23
   3  -2  -3   26.10    0.67
   3  -2  -3   25.60    0.70
   3  -2  -3   25.50    0.73
   2  -2  -3   27.51    0.71
   2  -2  -3   28.47    0.70
   2  -2  -3   28.32    0.73
   1  -2  -3  206.23    4.37
  -1   2   3  204.56    4.13
   0  -2  -3   30.15    0.80
   0   2   3   28.65    0.71
   0   2   3   30.18    0.74
   1   2   3   20.26    0.51
   1   2   3   19.87    0.58
   2   2   3    1.54    0.16
   3   2   3    4.05    0.25
   3   2   3    3.42    0.29
   4   2   3    6.48    0.41
   4   2   3    7.20    0.44
   5   2   3   14.33    0.64
   5   2   3   14.41    0.64
   6   2   3    5.73    0.46
   6   2   3    4.90    0.44
   7   2   3    5.04    0.50
   7   2   3    5.11    0.51
   8   2   3    0.05    0.41
   8   2   3    0.04    0.45
   9   2   3    0.51    0.48
  10  -3  -3    1.24    0.57
   9  -3  -3   -0.68    0.46
   8  -3  -3    1.34    0.46
   7  -3  -3    0.18    0.36
   7  -3  -3    0.48    0.28
   6  -3  -3   12.02    0.69
   6  -3  -3   13.27    0.56
   5  -3  -3   19.66    0.77
   5  -3  -3   20.38    0.64
   4  -3  -3   55.06    1.38
   4  -3  -3   53.05    1.35
   4  -3  -3   53.86    1.26
   3  -3  -3   64.30    1.55
   3  -3  -3   64.84    1.55
   3  -3  -3   66.16    1.45
   2  -3  -3    1.69    0.20
   2  -3  -3    1.53    0.20
   2  -3  -3    1.62    0.17
  -2   3   3    1.46    0.19
   1  -3  -3   58.69    1.41
  -1   3   3   57.37    1.30
   0  -3  -3    6.27    0.42
   0   3   3    6.50    0.38
  -1  -3  -3   13.10    0.61
   1   3   3   12.04    0.48
   2   3   3    4.28    0.25
   2   3   3    3.92    0.31
   3   3   3   10.40    0.54
   3   3   3   10.23    0.42
   4   3   3    8.09    0.53
   4   3   3    8.46    0.46
   5   3   3   20.06    0.75
   5   3   3   21.71    0.81
   6   3   3    0.66    0.36
   6   3   3    0.86    0.34
   7   3   3    0.55    0.42
   8   3   3    1.64    0.48
  10  -4  -3    0.84    0.57
   9  -4  -3    7.99    0.71
   8  -4  -3    4.00    0.53
   7  -4  -3    6.01    0.44
   7  -4  -3    5.41    0.52
   6  -4  -3   34.19    1.13
   6  -4  -3   35.80    0.98
   5  -4  -3   11.86    0.61
   5  -4  -3   12.22    0.55
   5  -4  -3   12.20    0.63
   4  -4  -3    4.28    0.33
   4  -4  -3    4.05    0.36
   4  -4  -3    5.30    0.33
   3  -4  -3    0.83    0.19
   3  -4  -3    0.56    0.23
  -3   4   3    1.00    0.21
   2  -4  -3    5.83    0.32
   2  -4  -3    4.92    0.35
  -2   4   3    6.58    0.36
   1  -4  -3   64.40    1.59
  -1   4   3   62.34    1.45
   0  -4  -3    0.72    0.27
   0   4   3    0.62    0.21
  -1  -4  -3   39.52    1.20
   1   4   3   39.36    1.03
  -2  -4  -3   31.53    1.11
   2   4   3   30.36    0.90
   3   4   3   19.51    0.75
   4   4   3    0.40    0.31
   5   4   3    3.66    0.45
   6   4   3    3.78    0.50
   7   4   3    2.28    0.50
   8   4   3   -0.99    0.46
  10  -5  -3    0.78    0.57
   9  -5  -3    1.60    0.54
   8  -5  -3   -0.29    0.43
   7  -5  -3    0.37    0.38
   6  -5  -3    8.99    0.60
   6  -5  -3    8.51    0.56
   6  -5  -3    8.03    0.54
   5  -5  -3   13.76    0.68
   5  -5  -3   14.18    0.68
   5  -5  -3   13.23    0.59
   4  -5  -3    4.05    0.39
   4  -5  -3    4.54    0.34
  -4   5   3    3.84    0.33
   3  -5  -3   33.17    0.90
   3  -5  -3   34.38    1.04
  -3   5   3   34.48    0.92
   2  -5  -3   41.53    1.19
   2  -5  -3   41.17    1.00
  -2   5   3   40.63    1.05
   1  -5  -3    0.37    0.28
  -1   5   3   -0.05    0.22
   0  -5  -3    1.16    0.35
   0   5   3    1.34    0.28
  -1  -5  -3    1.29    0.37
   1   5   3    1.78    0.31
  -2  -5  -3    5.28    0.55
   2   5   3    6.27    0.45
  -3  -5  -3    1.63    0.48
   3   5   3    1.43    0.35
   4   5   3    6.08    0.53
   5   5   3    7.45    0.60
   6   5   3    0.79    0.45
   7   5   3   -0.55    0.48
   9  -6  -3    4.25    0.62
   8  -6  -3    5.83    0.61
   7  -6  -3    6.52    0.57
   6  -6  -3    2.67    0.45
   6  -6  -3    2.62    0.40
   5  -6  -3    0.05    0.28
   5  -6  -3   -0.19    0.33
  -5   6   3    0.25    0.28
   4  -6  -3    1.28    0.26
   4  -6  -3    1.14    0.36
  -4   6   3    1.47    0.28
   3  -6  -3    0.08    0.20
   3  -6  -3    0.24    0.32
  -3   6   3    0.23    0.25
   2  -6  -3    0.31    0.34
  -2   6   3   -0.14    0.25
   1  -6  -3  133.31    3.23
  -1   6   3  137.03    2.93
   0  -6  -3    0.43    0.39
   0   6   3    0.44    0.29
  -1  -6  -3    0.69    0.42
   1   6   3    0.88    0.32
  -2  -6  -3    1.95    0.44
   2   6   3    1.14    0.36
  -3  -6  -3    0.97    0.49
   3   6   3    0.51    0.37
  -4  -6  -3    2.45    0.60
   4   6   3    1.43    0.43
  -5  -6  -3    0.41    0.62
   5   6   3    0.99    0.45
  -6  -6  -3    0.53    0.71
   6   6   3    1.40    0.52
   9  -7  -3   -0.08    0.50
   8  -7  -3   -0.14    0.44
   7  -7  -3    1.00    0.51
   7  -7  -3    0.50    0.41
   6  -7  -3    7.17    0.52
   6  -7  -3    7.65    0.64
   5  -7  -3    2.18    0.34
   5  -7  -3    2.67    0.47
   4  -7  -3    6.37    0.57
  -4   7   3    6.41    0.45
   3  -7  -3   14.37    0.81
  -3   7   3   14.31    0.70
   2  -7  -3    1.92    0.44
  -2   7   3    1.95    0.35
   1  -7  -3    1.00    0.45
  -1   7   3    1.45    0.34
   0  -7  -3    0.46    0.41
   0   7   3   -0.06    0.30
  -1  -7  -3    0.06    0.45
   1   7   3    0.06    0.34
  -2  -7  -3    1.06    0.52
   2   7   3    0.86    0.39
  -3  -7  -3    1.81    0.53
   3   7   3    0.87    0.43
  -4  -7  -3    0.46    0.58
   4   7   3   -0.42    0.42
  -5  -7  -3    0.09    0.66
   5   7   3    0.85    0.49
  -6  -7  -3    0.12    0.74
   6   7   3   -0.48    0.52
   7  -8  -3    3.28    0.62
   6  -8  -3    2.06    0.53
   5  -8  -3    2.18    0.49
   4  -8  -3    2.28    0.50
  -4   8   3    1.52    0.37
   3  -8  -3    1.72    0.49
  -3   8   3    1.42    0.37
   2  -8  -3    0.10    0.45
  -2   8   3    0.01    0.32
   1  -8  -3    6.38    0.70
  -1   8   3    7.31    0.54
   0  -8  -3    0.61    0.53
   0   8   3    0.98    0.38
  -1  -8  -3    4.38    0.67
   1   8   3    3.18    0.47
  -2  -8  -3    3.03    0.65
   2   8   3    1.36    0.46
  -3  -8  -3   -0.11    0.60
   3   8   3   -0.12    0.44
  -4  -8  -3    1.04    0.67
   4   8   3    0.13    0.48
  -5  -8  -3   -0.67    0.67
   5   8   3    0.01    0.51
   7  -9  -3    1.75    0.60
   6  -9  -3    0.48    0.53
   5  -9  -3    0.91    0.58
   4  -9  -3    0.08    0.50
   3  -9  -3    2.84    0.61
  -3   9   3    1.90    0.41
   2  -9  -3    3.12    0.65
  -2   9   3    2.12    0.43
   1  -9  -3    0.68    0.58
  -1   9   3   -0.27    0.37
   0  -9  -3   -1.24    0.55
   0   9   3   -0.19    0.39
  -1  -9  -3    1.49    0.65
   1   9   3   -0.42    0.42
  -2  -9  -3    0.58    0.64
   2   9   3    0.33    0.47
  -3  -9  -3    0.90    0.69
   3   9   3   -0.82    0.47
   6 -10  -3   -0.26    0.56
   5 -10  -3   -0.08    0.59
   4 -10  -3   -0.53    0.55
   3 -10  -3    0.18    0.60
   2 -10  -3    0.50    0.62
  -2  10   3    0.60    0.42
   1 -10  -3    4.82    0.80
  -1  10   3    2.77    0.52
   0 -10  -3    0.97    0.69
   0  10   3    0.62    0.47
  -1 -10  -3    1.26    0.74
   1  10   3   -0.12    0.48
  -2 -10  -3    0.39    0.71
   2  10   3    0.67    0.52
   4 -11  -3   -0.28    0.63
   3 -11  -3    0.12    0.66
   2 -11  -3    0.47    0.68
   1 -11  -3    0.02    0.71
  -1  11   3    0.74    0.49
   0 -12   4    0.03    0.71
   1 -12   4   -0.35    0.72
   2 -12   4    0.11    0.69
   3 -12   4    1.72    0.70
   4 -12   4    0.50    0.70
   5 -12   4    0.53    0.68
  -3 -11   4    3.94    0.86
   2  11  -4    0.10    0.44
  -2 -11   4    0.60    0.69
   1  11  -4    0.67    0.43
  -1 -11   4    1.32    0.72
   0 -11   4    2.04    0.76
   1 -11   4   -0.41    0.61
   2 -11   4    2.22    0.69
   3 -11   4   -0.51    0.60
   4 -11   4    1.62    0.64
   5 -11   4    1.54    0.66
   6 -11   4   -1.20    0.55
   4  10  -4    0.98    0.50
  -4 -10   4    0.53    0.69
   3  10  -4    0.74    0.45
  -3 -10   4   -0.01    0.65
   2  10  -4    0.67    0.41
  -2 -10   4    0.64    0.65
   1  10  -4    1.01    0.40
  -1 -10   4    0.52    0.62
   0  10  -4    0.20    0.34
   0 -10   4   -0.59    0.56
   1 -10   4    2.43    0.65
   2 -10   4    0.12    0.55
   3 -10   4    0.21    0.50
   4 -10   4   -0.29    0.52
   5 -10   4   -0.10    0.55
   6 -10   4    0.96    0.55
   7 -10   4    1.88    0.63
   5   9  -4   -0.14    0.45
  -5  -9   4    1.01    0.68
   4   9  -4    0.10    0.42
  -4  -9   4    0.03    0.59
   3   9  -4    0.12    0.39
  -3  -9   4   -0.11    0.58
   2   9  -4    0.19    0.35
  -2  -9   4   -0.67    0.53
   1   9  -4    1.35    0.36
  -1  -9   4    1.78    0.60
   0   9  -4    0.84    0.32
   0  -9   4    0.72    0.56
  -1   9  -4    1.02    0.30
   1  -9   4    0.61    0.51
   2  -9   4    5.12    0.64
   3  -9   4    1.87    0.53
   4  -9   4    0.77    0.45
   4  -9   4    0.91    0.34
   5  -9   4   13.43    0.79
   5  -9   4   13.20    0.89
   6  -9   4    1.94    0.46
   6  -9   4    1.89    0.55
   7  -9   4    0.09    0.53
   7  -9   4    0.21    0.46
   8  -9   4    0.82    0.55
   6   8  -4    0.14    0.48
  -6  -8   4    0.07    0.67
   5   8  -4    0.81    0.44
  -5  -8   4    0.84    0.63
   4   8  -4   -0.04    0.37
  -4  -8   4   -0.17    0.54
   3   8  -4    0.09    0.33
  -3  -8   4    0.44    0.52
   2   8  -4    0.79    0.33
  -2  -8   4    0.55    0.51
   1   8  -4    2.58    0.35
  -1  -8   4    2.48    0.55
   0   8  -4    2.17    0.32
   0  -8   4    2.77    0.54
  -1   8  -4    1.08    0.26
   1  -8   4    1.33    0.47
   2  -8   4    3.95    0.53
   2  -8   4    3.82    0.34
   3  -8   4   10.75    0.61
   3  -8   4    9.64    0.68
   4  -8   4    1.89    0.45
   4  -8   4    1.99    0.36
   5  -8   4    0.63    0.36
   5  -8   4    0.88    0.43
   6  -8   4    5.26    0.54
   6  -8   4    4.67    0.60
   7  -8   4    2.47    0.51
   7  -8   4    1.93    0.48
   8  -8   4    2.80    0.58
   9  -8   4    1.60    0.60
   7   7  -4   -0.16    0.47
  -7  -7   4   -0.20    0.70
   6   7  -4    0.66    0.45
  -6  -7   4    0.52    0.63
   5   7  -4    0.41    0.39
  -5  -7   4    0.81    0.60
   4   7  -4   -0.18    0.34
  -4  -7   4   -0.08    0.51
   3   7  -4    6.66    0.48
  -3  -7   4    6.86    0.65
   2   7  -4    0.10    0.27
  -2  -7   4    0.28    0.42
   1   7  -4    3.81    0.34
  -1  -7   4    4.46    0.33
  -1  -7   4    5.38    0.56
   0   7  -4    0.60    0.23
   0  -7   4    0.82    0.39
   0  -7   4    0.98    0.23
  -1   7  -4    0.13    0.18
   1  -7   4   -0.16    0.34
   1  -7   4   -0.26    0.21
  -2   7  -4    2.79    0.21
   2  -7   4    2.52    0.30
   2  -7   4    2.35    0.40
   3  -7   4   25.17    0.96
   3  -7   4   25.99    0.86
   4  -7   4    8.42    0.59
   4  -7   4    8.97    0.60
   5  -7   4    9.33    0.65
   5  -7   4    8.39    0.60
   6  -7   4    8.35    0.61
   6  -7   4    7.16    0.61
   7  -7   4    1.95    0.46
   8  -7   4   -0.44    0.44
   9  -7   4    5.85    0.69
   7   6  -4    1.15    0.48
   6   6  -4   -0.63    0.37
   5   6  -4    0.44    0.35
   4   6  -4    1.49    0.35
  -4  -6   4    1.67    0.52
   3   6  -4    0.28    0.27
  -3  -6   4    0.26    0.40
   2   6  -4   14.51    0.58
  -2  -6   4   12.23    0.66
  -2  -6   4   14.09    0.81
   1   6  -4   43.22    1.07
  -1  -6   4   43.15    1.36
  -1  -6   4   42.36    1.17
   0   6  -4   17.08    0.55
   0  -6   4   16.73    0.79
   0  -6   4   16.22    0.62
  -1   6  -4   21.60    0.58
   1  -6   4   22.08    0.71
   1  -6   4   21.30    0.83
  -2   6  -4   43.65    0.97
   2  -6   4   46.05    1.27
   2  -6   4   45.39    1.19
   3  -6   4    0.77    0.27
   3  -6   4    1.11    0.26
   4  -6   4    1.29    0.31
   4  -6   4    1.72    0.34
   5  -6   4    0.41    0.31
   5  -6   4    0.38    0.34
   6  -6   4   10.83    0.64
   6  -6   4    9.11    0.62
   7  -6   4   15.02    0.85
   8  -6   4   16.58    0.90
   9  -6   4    9.56    0.76
   8   5  -4    0.99    0.49
   7   5  -4    0.54    0.43
   6   5  -4    5.43    0.52
   5   5  -4    7.88    0.53
   4   5  -4    0.16    0.27
   3   5  -4   15.30    0.61
  -3  -5   4   13.61    0.77
   2   5  -4    3.04    0.28
  -2  -5   4    3.33    0.42
   1   5  -4   24.66    0.67
  -1  -5   4   26.00    0.91
  -1  -5   4   22.70    0.80
   0   5  -4    5.67    0.32
   0  -5   4    6.76    0.45
   0  -5   4    6.64    0.42
  -1   5  -4   19.05    0.50
   1  -5   4   20.20    0.65
   1  -5   4   20.15    0.71
  -2   5  -4    1.30    0.10
   2  -5   4    1.09    0.22
   2  -5   4    1.07    0.25
   3  -5   4   90.49    2.14
   3  -5   4   90.79    2.17
   4  -5   4   31.36    0.98
   4  -5   4   30.82    0.93
   5  -5   4    7.99    0.56
   5  -5   4    8.06    0.58
   6  -5   4   25.48    0.96
   7  -5   4    6.00    0.55
   8  -5   4    0.18    0.44
   9  -5   4    1.82    0.57
   9   4  -4    0.94    0.51
   8   4  -4    0.03    0.44
   7   4  -4    0.24    0.39
   6   4  -4    0.07    0.33
   5   4  -4   -0.22    0.27
   4   4  -4    0.97    0.26
   3   4  -4    7.95    0.45
   2   4  -4   21.59    0.63
  -2  -4   4   20.83    0.82
   1   4  -4   15.37    0.47
  -1  -4   4   14.12    0.61
  -1  -4   4   16.18    0.63
   0   4  -4    3.43    0.23
   0  -4   4    4.70    0.30
   0  -4   4    4.08    0.31
  -1   4  -4   43.89    0.93
   1  -4   4   43.85    1.12
   1  -4   4   44.64    1.13
   2  -4   4   33.03    0.92
   2  -4   4   33.44    0.89
   3  -4   4    0.21    0.19
   3  -4   4    0.07    0.20
   4  -4   4   19.83    0.70
   4  -4   4   19.24    0.73
   5  -4   4    0.47    0.29
   6  -4   4    9.90    0.67
   7  -4   4   14.82    0.80
   8  -4   4    2.12    0.49
   9  -4   4    1.74    0.56
  10  -4   4    6.05    0.74
   9   3  -4    4.41    0.59
   9   3  -4    4.00    0.63
   8   3  -4    0.12    0.41
   8   3  -4    0.84    0.50
   7   3  -4    1.32    0.45
   7   3  -4    1.37    0.40
   6   3  -4    2.52    0.43
   6   3  -4    2.37    0.37
   5   3  -4    5.33    0.44
   5   3  -4    5.01    0.40
   4   3  -4   20.87    0.70
   3   3  -4   28.23    0.78
   2   3  -4    0.37    0.15
   1   3  -4   13.71    0.42
  -1  -3   4   14.95    0.55
   0   3  -4   11.14    0.31
   0  -3   4   11.05    0.40
   0  -3   4   10.51    0.47
  -1   3  -4    2.79    0.15
   1  -3   4    2.78    0.23
   1  -3   4    2.86    0.20
   2  -3   4   52.33    1.32
   2  -3   4   54.47    1.27
   3  -3   4   95.28    2.26
   3  -3   4   97.49    2.18
   4  -3   4   51.58    1.36
   4  -3   4   51.04    1.06
   5  -3   4   23.59    0.84
   5  -3   4   24.32    0.60
   6  -3   4   17.80    0.79
   7  -3   4    8.67    0.61
   8  -3   4    0.44    0.44
   9  -3   4    4.55    0.62
  10  -3   4    0.32    0.59
   9   2  -4    0.82    0.55
   9   2  -4   -0.09    0.45
   8   2  -4    2.54    0.53
   8   2  -4    2.17    0.44
   7   2  -4   14.98    0.73
   7   2  -4   18.22    0.86
   6   2  -4    2.21    0.40
   6   2  -4    1.37    0.32
   5   2  -4    1.93    0.34
   5   2  -4    1.68    0.29
   4   2  -4    1.46    0.23
   4   2  -4    1.00    0.26
   3   2  -4   30.35    0.79
   2   2  -4   15.44    0.46
   1   2  -4  167.39    3.36
  -1  -2   4  166.98    3.61
   0   2  -4  216.56    4.31
   0  -2   4  216.92    4.79
   0  -2   4  218.80    4.59
  -1   2  -4  227.14    4.46
   1  -2   4  229.18    4.95
   1  -2   4  221.24    4.76
   2  -2   4  357.90    7.64
   2  -2   4  353.57    6.90
   2  -2   4  343.57    7.40
   3  -2   4   21.11    0.51
   3  -2   4   22.31    0.70
   4  -2   4    0.62    0.13
   4  -2   4    0.38    0.23
   5  -2   4    0.50    0.17
   5  -2   4    0.29    0.27
   6  -2   4    4.60    0.31
   6  -2   4    3.87    0.43
   7  -2   4   17.42    0.82
   8  -2   4   20.29    0.98
   9  -2   4    7.59    0.72
   9   1  -4    3.17    0.59
   9   1  -4    1.73    0.48
   8   1  -4   -0.10    0.37
   8   1  -4   -0.01    0.45
   7   1  -4    2.21    0.39
   7   1  -4    2.91    0.47
   6   1  -4   12.40    0.60
   6   1  -4   11.83    0.69
   5   1  -4   14.41    0.69
   5   1  -4   16.88    0.61
   4   1  -4   51.75    1.23
   4   1  -4   52.06    1.34
   3   1  -4   62.08    1.40
   3   1  -4   64.79    1.54
   2   1  -4   15.16    0.45
   1   1  -4  125.64    2.55
   0   1  -4    4.12    0.19
   0  -1   4    3.99    0.13
   0  -1   4    4.21    0.26
   1  -1   4   46.06    0.97
   1  -1   4   43.98    1.10
   2  -1   4    1.54    0.19
   2  -1   4    1.48    0.14
   3  -1   4   70.00    1.68
   3  -1   4   69.70    1.48
   4  -1   4   87.54    1.87
   4  -1   4   88.96    2.12
   5  -1   4   12.03    0.61
   5  -1   4   11.06    0.48
   6  -1   4    7.33    0.41
   6  -1   4    7.25    0.51
   7  -1   4    3.75    0.35
   7  -1   4    3.34    0.48
   8  -1   4    1.89    0.51
   9  -1   4   -0.36    0.50
  10   0  -4   -0.17    0.56
   9   0  -4    2.13    0.55
   9   0  -4    1.56    0.46
   8   0  -4    0.64    0.38
   8   0  -4    0.25    0.44
   7   0  -4    6.79    0.56
   7   0  -4    8.21    0.53
   6   0  -4    9.96    0.65
   6   0  -4    9.73    0.55
   5   0  -4    0.15    0.21
   5   0  -4    0.84    0.29
   4   0  -4    2.04    0.27
   4   0  -4    1.99    0.23
   3   0  -4    4.44    0.29
   3   0  -4    3.58    0.24
   2   0  -4    3.02    0.20
   1   0  -4   55.25    1.19
   0   0  -4  157.07    3.33
   0   0  -4  160.85    3.21
   0   0   4  158.75    3.52
   1   0   4    3.11    0.19
   1   0   4    3.69    0.27
   2   0   4   51.45    1.14
   2   0   4   50.77    1.25
   3   0   4    4.43    0.30
   3   0   4    4.90    0.30
   4   0   4    4.17    0.33
   4   0   4    4.07    0.28
   5   0   4   12.71    0.61
   5   0   4   10.84    0.52
   6   0   4    2.41    0.33
   6   0   4    1.90    0.37
   7   0   4    4.28    0.51
   7   0   4    4.45    0.42
   8   0   4    3.36    0.54
   9   0   4    0.50    0.52
  10  -1  -4    0.97    0.59
   9  -1  -4    2.03    0.53
   9  -1  -4    1.17    0.42
   8  -1  -4    0.40    0.35
   8  -1  -4    0.27    0.43
   7  -1  -4    0.86    0.31
   7  -1  -4    0.99    0.38
   6  -1  -4    2.98    0.33
   6  -1  -4    2.74    0.38
   5  -1  -4   18.14    0.63
   5  -1  -4   17.58    0.70
   4  -1  -4   44.07    1.06
   4  -1  -4   43.29    1.16
   3  -1  -4   52.04    1.29
   3  -1  -4   51.28    1.18
   2  -1  -4   29.31    0.70
   2  -1  -4   28.10    0.72
   1  -1  -4   19.16    0.54
   1  -1  -4   19.32    0.48
   0  -1  -4    1.30    0.13
   0   1   4    1.29    0.16
   0   1   4    1.14    0.15
   1   1   4    1.03    0.16
   1   1   4    0.79    0.14
   2   1   4   13.75    0.48
   2   1   4   15.85    0.50
   3   1   4   81.74    1.79
   3   1   4   81.01    1.91
   4   1   4   41.51    1.11
   4   1   4   40.32    1.05
   5   1   4   11.57    0.58
   5   1   4   10.09    0.55
   6   1   4   13.29    0.68
   6   1   4   12.85    0.65
   7   1   4    3.24    0.43
   7   1   4    2.62    0.46
   8   1   4    0.56    0.46
   8   1   4    0.67    0.40
   9   1   4    0.33    0.51
  10  -2  -4    0.59    0.58
   9  -2  -4    2.26    0.54
   8  -2  -4    4.80    0.46
   8  -2  -4    3.70    0.52
   7  -2  -4   28.91    1.04
   7  -2  -4   26.42    0.89
   6  -2  -4   23.31    0.78
   6  -2  -4   23.94    0.90
   5  -2  -4    4.37    0.33
   5  -2  -4    4.02    0.37
   4  -2  -4   11.24    0.54
   4  -2  -4   10.37    0.45
   3  -2  -4   35.12    0.95
   3  -2  -4   34.93    0.88
   3  -2  -4   35.55    0.90
   2  -2  -4   29.51    0.78
   2  -2  -4   31.31    0.78
   1  -2  -4   11.86    0.44
   1  -2  -4   12.59    0.41
  -1   2   4   13.50    0.46
   0  -2  -4  196.79    4.15
   0   2   4  190.39    4.18
   0   2   4  189.24    3.91
   1   2   4   92.37    2.02
   1   2   4   95.17    2.10
   2   2   4  132.30    2.93
   2   2   4  132.86    2.79
   3   2   4   12.16    0.47
   3   2   4   11.90    0.51
   4   2   4    0.78    0.27
   4   2   4    0.98    0.24
   5   2   4    3.95    0.40
   5   2   4    3.41    0.36
   6   2   4    4.88    0.45
   6   2   4    4.16    0.44
   7   2   4    2.74    0.46
   7   2   4    2.22    0.46
   8   2   4    4.56    0.56
  10  -3  -4   -0.01    0.56
   9  -3  -4    1.75    0.53
   8  -3  -4    0.54    0.44
   8  -3  -4    0.40    0.33
   7  -3  -4    0.09    0.29
   7  -3  -4   -0.28    0.36
   6  -3  -4   18.91    0.82
   6  -3  -4   19.35    0.70
   5  -3  -4   11.33    0.59
   5  -3  -4   11.73    0.55
   4  -3  -4   12.36    0.52
   4  -3  -4   12.83    0.57
   4  -3  -4   13.30    0.54
   3  -3  -4   81.84    1.88
   3  -3  -4   80.32    1.78
   3  -3  -4   79.97    1.89
   2  -3  -4   72.90    1.64
   2  -3  -4   76.18    1.72
  -2   3   4   71.85    1.64
   1  -3  -4    2.05    0.23
  -1   3   4    1.71    0.22
   0  -3  -4   -0.05    0.19
   0   3   4    0.35    0.19
   0   3   4    0.27    0.12
  -1  -3  -4   -0.20    0.22
   1   3   4    0.04    0.19
   1   3   4    0.22    0.11
   2   3   4    4.40    0.27
   2   3   4    3.65    0.33
   3   3   4   15.83    0.54
   3   3   4   16.59    0.65
   4   3   4   15.72    0.69
   4   3   4   16.03    0.61
   5   3   4    2.00    0.38
   5   3   4    1.93    0.32
   6   3   4    1.30    0.39
   7   3   4    0.99    0.45
   8   3   4   -0.40    0.46
  10  -4  -4    0.55    0.57
   9  -4  -4    0.65    0.51
   8  -4  -4    6.74    0.62
   7  -4  -4    5.34    0.53
   7  -4  -4    6.27    0.47
   6  -4  -4    2.28    0.33
   6  -4  -4    1.33    0.34
   5  -4  -4    0.34    0.30
   5  -4  -4    0.06    0.24
   5  -4  -4    0.67    0.28
   4  -4  -4    6.32    0.43
   4  -4  -4    5.74    0.40
   4  -4  -4    5.45    0.37
   3  -4  -4   11.69    0.50
   3  -4  -4   11.28    0.53
  -3   4   4   10.51    0.52
   2  -4  -4   19.63    0.67
  -2   4   4   19.08    0.66
   1  -4  -4   19.04    0.72
  -1   4   4   19.25    0.66
   0  -4  -4   10.90    0.60
   0   4   4   11.31    0.53
  -1  -4  -4   13.00    0.72
   1   4   4   11.52    0.56
  -2  -4  -4    1.89    0.39
   2   4   4    1.61    0.31
   3   4   4    1.68    0.35
   4   4   4    8.29    0.56
   5   4   4   10.51    0.71
   6   4   4    0.12    0.40
   7   4   4   -0.19    0.45
   9  -5  -4   -0.18    0.50
   8  -5  -4    0.22    0.44
   7  -5  -4   -0.19    0.36
   6  -5  -4    6.14    0.44
   6  -5  -4    5.68    0.52
   6  -5  -4    6.81    0.49
   5  -5  -4    5.47    0.47
   5  -5  -4    5.97    0.43
   5  -5  -4    5.83    0.41
   4  -5  -4   34.42    1.05
   4  -5  -4   34.35    1.00
  -4   5   4   32.77    0.99
   3  -5  -4   12.50    0.63
   3  -5  -4   13.72    0.55
  -3   5   4   13.32    0.60
   2  -5  -4   12.75    0.63
  -2   5   4   13.59    0.60
   1  -5  -4    5.66    0.47
  -1   5   4    5.39    0.41
   0  -5  -4   -0.05    0.30
   0   5   4    0.00    0.26
  -1  -5  -4    2.21    0.42
   1   5   4    2.03    0.34
  -2  -5  -4    3.30    0.48
   2   5   4    2.63    0.38
  -3  -5  -4    7.83    0.67
   3   5   4    6.58    0.52
  -4  -5  -4    0.75    0.52
   4   5   4    0.78    0.39
   5   5   4    3.15    0.51
   6   5   4    0.59    0.48
   7   5   4    0.28    0.53
   9  -6  -4    1.75    0.57
   8  -6  -4    3.34    0.55
   7  -6  -4    9.68    0.66
   6  -6  -4    5.71    0.58
   6  -6  -4    6.34    0.50
   5  -6  -4    4.77    0.48
   5  -6  -4    5.50    0.44
  -5   6   4    5.02    0.44
   4  -6  -4   12.51    0.62
   4  -6  -4   12.44    0.69
  -4   6   4   13.15    0.67
   3  -6  -4   16.13    0.79
  -3   6   4   15.95    0.71
   2  -6  -4    1.69    0.37
  -2   6   4    1.86    0.34
   1  -6  -4    0.68    0.37
  -1   6   4    0.47    0.30
   0  -6  -4    8.31    0.63
   0   6   4    8.37    0.57
  -1  -6  -4   12.30    0.84
   1   6   4   13.18    0.69
  -2  -6  -4    9.60    0.73
   2   6   4    7.84    0.58
  -3  -6  -4    1.12    0.51
   3   6   4    2.21    0.45
  -4  -6  -4    0.85    0.57
   4   6   4    0.34    0.44
  -5  -6  -4    2.01    0.68
   5   6   4    1.16    0.48
  -6  -6  -4   -0.19    0.69
   6   6   4    0.86    0.52
   9  -7  -4    0.15    0.56
   8  -7  -4    0.38    0.48
   7  -7  -4    0.62    0.43
   7  -7  -4    0.80    0.50
   6  -7  -4    5.67    0.50
   6  -7  -4    4.36    0.58
   5  -7  -4    3.06    0.49
  -5   7   4    4.11    0.43
   4  -7  -4    3.51    0.50
  -4   7   4    2.81    0.39
   3  -7  -4    7.05    0.59
  -3   7   4    7.23    0.51
   2  -7  -4    7.65    0.62
  -2   7   4    7.47    0.52
   1  -7  -4    0.81    0.44
  -1   7   4    0.94    0.34
   0  -7  -4    1.01    0.47
   0   7   4    0.38    0.36
  -1  -7  -4    1.71    0.53
   1   7   4    0.45    0.37
  -2  -7  -4   -0.15    0.51
   2   7   4    0.10    0.39
  -3  -7  -4    1.01    0.57
   3   7   4    0.27    0.44
  -4  -7  -4    0.47    0.59
   4   7   4    0.45    0.47
  -5  -7  -4    0.47    0.68
   5   7   4    0.20    0.51
   7  -8  -4   -0.33    0.52
   6  -8  -4    1.33    0.51
   5  -8  -4    0.26    0.44
   4  -8  -4    0.85    0.47
  -4   8   4    1.33    0.40
   3  -8  -4    0.15    0.45
  -3   8   4    0.31    0.36
   2  -8  -4    0.71    0.48
  -2   8   4    0.64    0.37
   1  -8  -4   14.93    0.95
  -1   8   4   12.39    0.73
   0  -8  -4   -0.09    0.55
   0   8   4   -0.23    0.37
  -1  -8  -4    0.12    0.55
   1   8   4    0.29    0.42
  -2  -8  -4    0.17    0.57
   2   8   4    0.29    0.44
  -3  -8  -4    0.81    0.65
   3   8   4   -0.28    0.48
  -4  -8  -4    1.17    0.68
   4   8   4    0.18    0.51
   7  -9  -4    0.80    0.57
   6  -9  -4    1.46    0.57
   5  -9  -4    0.52    0.54
   4  -9  -4    0.73    0.52
   3  -9  -4    1.35    0.59
  -3   9   4    1.44    0.42
   2  -9  -4    0.94    0.59
  -2   9   4    1.95    0.46
   1  -9  -4    0.53    0.56
  -1   9   4   -0.28    0.40
   0  -9  -4    0.01    0.58
   0   9   4    0.32    0.44
  -1  -9  -4   -0.03    0.60
   1   9   4    0.20    0.46
  -2  -9  -4   -0.56    0.62
   2   9   4   -0.10    0.48
  -3  -9  -4   -0.81    0.65
   3   9   4    0.42    0.53
   5 -10  -4    0.66    0.59
   4 -10  -4    0.50    0.59
   3 -10  -4    0.12    0.59
   2 -10  -4    0.55    0.63
  -2  10   4   -0.05    0.44
   1 -10  -4    2.40    0.70
  -1  10   4    1.65    0.50
   0 -10  -4    0.16    0.68
   0  10   4    1.35    0.51
  -1 -10  -4    0.52    0.70
   1  10   4   -0.10    0.50
  -1 -12   5   -0.89    0.71
   0 -12   5    0.33    0.72
   1 -12   5    0.07    0.71
   2 -12   5    1.12    0.72
   3 -12   5   -1.07    0.65
   4 -12   5   -0.01    0.65
   5 -12   5    2.55    0.75
   3  11  -5    0.49    0.48
  -3 -11   5    0.13    0.71
   2  11  -5    1.79    0.50
  -2 -11   5    0.60    0.71
  -1 -11   5    0.47    0.68
   0 -11   5    1.39    0.69
   1 -11   5    0.83    0.65
   2 -11   5   -0.13    0.58
   3 -11   5   -0.23    0.60
   4 -11   5    0.13    0.52
   5 -11   5    1.66    0.64
   6 -11   5   -0.23    0.57
   4  10  -5    1.69    0.51
  -4 -10   5    1.27    0.75
   3  10  -5    3.98    0.54
  -3 -10   5    3.50    0.75
   2  10  -5    0.16    0.39
  -2 -10   5    1.45    0.65
   1  10  -5    0.44    0.36
  -1 -10   5    1.01    0.57
   0 -10   5    0.49    0.58
   1 -10   5    2.22    0.62
   2 -10   5    3.98    0.66
   3 -10   5    1.06    0.55
   4 -10   5   -0.34    0.50
   5 -10   5    0.82    0.53
   6 -10   5    1.45    0.48
   6 -10   5    0.23    0.53
   7 -10   5    1.67    0.53
   7 -10   5    1.41    0.59
   5   9  -5    1.06    0.50
  -5  -9   5   -0.17    0.66
   4   9  -5    0.91    0.44
  -4  -9   5    0.44    0.63
   3   9  -5    2.73    0.46
  -3  -9   5    2.64    0.66
   2   9  -5    0.30    0.35
  -2  -9   5    0.17    0.53
   1   9  -5    0.57    0.33
  -1  -9   5    0.30    0.55
   0   9  -5    0.67    0.30
   0  -9   5   -0.34    0.49
   1  -9   5    0.92    0.51
   2  -9   5    1.23    0.50
   3  -9   5    8.21    0.52
   3  -9   5    6.62    0.66
   4  -9   5    5.33    0.62
   4  -9   5    5.79    0.49
   5  -9   5    1.34    0.50
   5  -9   5    1.51    0.41
   6  -9   5    3.52    0.53
   6  -9   5    2.51    0.57
   7  -9   5    1.53    0.57
   7  -9   5    2.33    0.54
   8  -9   5    0.22    0.54
   6   8  -5   -0.92    0.44
  -6  -8   5    0.10    0.67
   5   8  -5    0.75    0.45
  -5  -8   5    1.44    0.65
   4   8  -5    1.48    0.41
  -4  -8   5    2.61    0.62
   3   8  -5    2.30    0.41
  -3  -8   5    2.56    0.58
   2   8  -5    4.22    0.42
  -2  -8   5    3.30    0.60
   1   8  -5    3.42    0.36
  -1  -8   5    3.01    0.57
   0   8  -5   -0.11    0.24
   0  -8   5    0.10    0.38
  -1   8  -5    8.95    0.46
   1  -8   5    9.11    0.56
   1  -8   5    8.79    0.67
   2  -8   5    1.98    0.44
   2  -8   5    1.90    0.32
   3  -8   5   -0.21    0.28
   3  -8   5   -0.04    0.38
   4  -8   5    0.98    0.35
   4  -8   5    1.03    0.38
   5  -8   5    0.68    0.42
   5  -8   5    1.00    0.38
   6  -8   5    2.42    0.48
   6  -8   5    2.54    0.51
   7  -8   5    9.60    0.71
   7  -8   5    7.67    0.70
   8  -8   5    9.66    0.78
   9  -8   5    0.93    0.59
   7   7  -5    0.56    0.50
  -7  -7   5    0.52    0.72
   6   7  -5    0.76    0.45
  -6  -7   5    0.86    0.65
   5   7  -5    0.09    0.39
  -5  -7   5   -0.56    0.54
   4   7  -5    0.40    0.35
  -4  -7   5    1.06    0.53
   3   7  -5    1.33    0.34
  -3  -7   5    1.03    0.46
   2   7  -5    1.55    0.30
  -2  -7   5    2.45    0.50
  -2  -7   5    1.33    0.34
   1   7  -5   -0.06    0.23
  -1  -7   5   -0.02    0.37
  -1  -7   5    0.23    0.28
   0   7  -5    0.11    0.20
   0  -7   5    0.15    0.25
   0  -7   5   -0.55    0.30
  -1   7  -5    6.06    0.37
   1  -7   5    5.68    0.51
   1  -7   5    5.81    0.40
   2  -7   5   15.47    0.76
   2  -7   5   15.56    0.67
   3  -7   5    2.71    0.38
   3  -7   5    2.50    0.35
   4  -7   5   13.20    0.72
   4  -7   5   14.46    0.75
   5  -7   5   26.25    1.01
   5  -7   5   27.50    1.00
   6  -7   5    8.91    0.65
   6  -7   5    8.31    0.62
   7  -7   5    0.71    0.47
   8  -7   5    0.57    0.48
   9  -7   5    0.33    0.53
   7   6  -5    0.44    0.45
   6   6  -5    0.41    0.40
   5   6  -5    1.12    0.38
  -5  -6   5    0.81    0.54
   4   6  -5    3.18    0.40
  -4  -6   5    2.39    0.49
   3   6  -5    0.22    0.27
  -3  -6   5    1.22    0.43
   2   6  -5    4.40    0.35
  -2  -6   5    4.83    0.50
  -2  -6   5    3.80    0.42
   1   6  -5    6.86    0.42
  -1  -6   5    5.81    0.44
  -1  -6   5    6.73    0.51
   0   6  -5    8.52    0.38
   0  -6   5    8.99    0.61
   0  -6   5    7.92    0.52
  -1   6  -5   30.77    0.74
   1  -6   5   29.58    0.95
   1  -6   5   31.15    0.93
  -2   6  -5   11.70    0.34
   2  -6   5   11.82    0.61
   2  -6   5   11.58    0.57
   3  -6   5   42.25    1.22
   3  -6   5   43.22    1.22
   4  -6   5    1.67    0.33
   4  -6   5    1.77    0.34
   5  -6   5    1.39    0.36
   5  -6   5    1.64    0.37
   6  -6   5    2.09    0.41
   7  -6   5   12.26    0.82
   8  -6   5    3.30    0.55
   9  -6   5    2.27    0.57
   8   5  -5    0.26    0.48
   7   5  -5    0.19    0.41
   6   5  -5    0.14    0.36
   5   5  -5    2.48    0.39
   4   5  -5    5.00    0.42
   3   5  -5   20.02    0.69
  -3  -5   5   19.78    0.92
   2   5  -5    4.35    0.31
  -2  -5   5    4.48    0.44
  -2  -5   5    4.44    0.40
   1   5  -5   -0.02    0.16
  -1  -5   5   -0.23    0.24
  -1  -5   5   -0.16    0.27
   0   5  -5   28.34    0.70
   0  -5   5   27.53    0.88
   0  -5   5   28.01    0.88
  -1   5  -5    2.57    0.17
   1  -5   5    3.01    0.31
   1  -5   5    2.95    0.29
   2  -5   5   63.68    1.65
   2  -5   5   67.58    1.61
   3  -5   5    4.21    0.37
   3  -5   5    4.83    0.37
   4  -5   5   33.26    1.01
   4  -5   5   34.05    1.04
   5  -5   5   29.61    0.97
   5  -5   5   29.86    1.02
   6  -5   5    8.57    0.64
   7  -5   5    3.42    0.51
   8  -5   5    0.09    0.46
   9  -5   5    1.13    0.56
   8   4  -5    2.47    0.50
   7   4  -5    0.51    0.39
   6   4  -5   -0.02    0.33
   5   4  -5   -0.32    0.27
   4   4  -5    7.91    0.52
   3   4  -5    0.42    0.21
   2   4  -5   11.42    0.46
  -2  -4   5   10.31    0.59
   1   4  -5  168.19    3.44
  -1  -4   5  168.28    3.88
  -1  -4   5  172.50    3.77
   0   4  -5   22.92    0.57
   0  -4   5   22.51    0.69
   0  -4   5   21.87    0.76
  -1   4  -5   45.36    0.97
   1  -4   5   46.61    1.15
   1  -4   5   45.33    1.21
   2  -4   5   25.00    0.77
   2  -4   5   23.47    0.70
   3  -4   5    2.69    0.29
   3  -4   5    2.53    0.27
   4  -4   5    1.67    0.29
   4  -4   5    1.66    0.29
   5  -4   5    9.02    0.60
   6  -4   5    7.36    0.55
   7  -4   5   18.68    0.90
   8  -4   5   29.68    1.15
   9  -4   5    2.37    0.57
   9   3  -5    0.20    0.49
   8   3  -5    0.74    0.44
   7   3  -5    4.24    0.48
   6   3  -5   13.18    0.69
   5   3  -5    6.51    0.45
   4   3  -5    3.81    0.33
   3   3  -5   18.73    0.60
   2   3  -5   46.04    1.07
   1   3  -5   13.70    0.42
  -1  -3   5   14.35    0.60
  -1  -3   5   14.58    0.52
   0   3  -5   12.42    0.36
   0  -3   5   12.77    0.54
   0  -3   5   11.88    0.42
  -1   3  -5    0.75    0.10
   1  -3   5    0.84    0.20
   1  -3   5    1.15    0.15
   2  -3   5   47.75    1.13
   2  -3   5   47.30    1.23
   2  -3   5   46.82    0.99
   3  -3   5   57.39    1.18
   3  -3   5   58.03    1.38
   3  -3   5   57.20    1.47
   4  -3   5   26.88    0.88
   4  -3   5   27.41    0.62
   5  -3   5   42.25    1.25
   6  -3   5   23.55    0.92
   7  -3   5    2.31    0.46
   8  -3   5    3.33    0.53
   9  -3   5    0.15    0.54
   9   2  -5    5.10    0.66
   9   2  -5    5.11    0.59
   8   2  -5    1.65    0.51
   8   2  -5    0.80    0.42
   7   2  -5    1.50    0.39
   7   2  -5    1.24    0.45
   6   2  -5    3.45    0.46
   6   2  -5    3.82    0.39
   5   2  -5    3.58    0.41
   5   2  -5    3.32    0.33
   4   2  -5    3.91    0.31
   3   2  -5    6.07    0.34
   2   2  -5    1.81    0.18
   1   2  -5   97.04    2.01
  -1  -2   5   97.15    2.13
   0   2  -5   22.05    0.54
   0  -2   5   21.54    0.53
   0  -2   5   21.40    0.70
  -1   2  -5   19.89    0.50
   1  -2   5   19.79    0.64
   1  -2   5   20.29    0.51
   2  -2   5   62.73    1.53
   2  -2   5   61.60    1.30
   3  -2   5   48.50    1.29
   3  -2   5   49.64    1.07
   4  -2   5    3.73    0.22
   4  -2   5    3.84    0.36
   5  -2   5    0.13    0.28
   5  -2   5    0.12    0.16
   6  -2   5    7.17    0.54
   7  -2   5    8.54    0.62
   8  -2   5    3.98    0.57
   9  -2   5    0.90    0.56
   9   1  -5    1.39    0.57
   9   1  -5    1.02    0.47
   8   1  -5   -0.06    0.37
   8   1  -5    0.81    0.48
   7   1  -5    0.26    0.33
   7   1  -5   -0.40    0.39
   6   1  -5    0.93    0.30
   6   1  -5    1.21    0.39
   5   1  -5    9.51    0.61
   5   1  -5   11.27    0.54
   4   1  -5   10.63    0.49
   4   1  -5   10.99    0.55
   3   1  -5   97.73    2.09
   2   1  -5   11.85    0.40
   1   1  -5    1.81    0.16
   0   1  -5   17.39    0.47
   0  -1   5   16.40    0.58
   1  -1   5    1.76    0.16
   1  -1   5    1.86    0.21
   2  -1   5  110.92    2.26
   2  -1   5  108.57    2.52
   3  -1   5   97.42    2.29
   3  -1   5   97.48    2.04
   4  -1   5   29.00    0.92
   4  -1   5   29.27    0.77
   5  -1   5   12.02    0.63
   5  -1   5   11.45    0.50
   6  -1   5   31.92    0.92
   6  -1   5   31.74    1.07
   7  -1   5    2.73    0.46
   8  -1   5    0.72    0.48
   9  -1   5    2.28    0.58
  10   0  -5    0.54    0.62
  10   0  -5    0.73    0.49
   9   0  -5    2.82    0.60
   9   0  -5    2.50    0.50
   8   0  -5   10.28    0.74
   8   0  -5   11.44    0.71
   7   0  -5   12.17    0.79
   7   0  -5   10.93    0.65
   6   0  -5    1.94    0.32
   6   0  -5    2.75    0.42
   5   0  -5    2.40    0.29
   5   0  -5    2.22    0.34
   4   0  -5    3.35    0.28
   4   0  -5    2.87    0.32
   3   0  -5   11.03    0.42
   2   0  -5   62.29    1.38
   1   0  -5  168.10    3.42
   0   0  -5  117.06    2.53
   0   0  -5  121.85    2.49
   0   0   5  121.81    2.73
   1   0   5  205.48    4.14
   1   0   5  204.83    4.51
   2   0   5  117.91    2.47
   2   0   5  118.69    2.69
   3   0   5    3.03    0.25
   3   0   5    2.91    0.28
   4   0   5    0.36    0.20
   4   0   5    0.69    0.27
   5   0   5    1.02    0.32
   5   0   5    1.01    0.25
   6   0   5    6.83    0.52
   6   0   5    6.84    0.45
   7   0   5   12.52    0.70
   7   0   5   12.54    0.78
   8   0   5   10.80    0.75
   9   0   5    3.59    0.62
  10  -1  -5    0.28    0.59
   9  -1  -5    1.32    0.57
   9  -1  -5    1.53    0.44
   8  -1  -5    0.49    0.46
   8  -1  -5    0.47    0.36
   7  -1  -5    5.41    0.54
   7  -1  -5    6.27    0.48
   6  -1  -5   10.31    0.68
   6  -1  -5    9.58    0.55
   5  -1  -5   25.06    0.78
   5  -1  -5   25.31    0.91
   4  -1  -5   29.78    0.93
   4  -1  -5   29.59    0.83
   3  -1  -5   66.89    1.61
   3  -1  -5   65.25    1.48
   2  -1  -5   34.44    0.81
   2  -1  -5   33.85    0.85
   1  -1  -5   29.34    0.69
   1  -1  -5   29.37    0.76
   0  -1  -5    7.89    0.33
   0   1   5    8.30    0.40
   0   1   5    7.67    0.36
   1   1   5   17.71    0.56
   1   1   5   17.24    0.54
   2   1   5    5.68    0.37
   2   1   5    5.79    0.36
   3   1   5   24.40    0.75
   3   1   5   22.63    0.72
   4   1   5   43.15    1.14
   4   1   5   44.76    1.20
   5   1   5    0.35    0.30
   5   1   5    1.30    0.29
   6   1   5   12.63    0.65
   6   1   5   12.86    0.71
   7   1   5    2.67    0.49
   7   1   5    1.79    0.41
   8   1   5    1.05    0.43
   8   1   5    0.10    0.45
  10  -2  -5   -0.65    0.57
   9  -2  -5    2.81    0.60
   8  -2  -5    3.15    0.53
   8  -2  -5    2.41    0.43
   7  -2  -5    8.36    0.54
   7  -2  -5    8.17    0.61
   6  -2  -5    5.94    0.43
   6  -2  -5    6.62    0.51
   5  -2  -5    7.85    0.50
   5  -2  -5    7.92    0.48
   4  -2  -5    1.64    0.28
   4  -2  -5    1.97    0.26
   3  -2  -5    1.02    0.18
   3  -2  -5    1.41    0.24
   3  -2  -5    0.68    0.20
   2  -2  -5    6.22    0.39
   2  -2  -5    6.26    0.32
   1  -2  -5   23.77    0.65
  -1   2   5   25.27    0.72
   0  -2  -5   15.85    0.54
   0   2   5   15.70    0.52
   0   2   5   16.29    0.54
  -1  -2  -5   32.21    0.93
   1   2   5   30.46    0.86
   1   2   5   30.04    0.81
   2   2   5   16.74    0.63
   2   2   5   16.34    0.55
   3   2   5    2.59    0.31
   3   2   5    2.62    0.26
   4   2   5    5.74    0.43
   4   2   5    5.18    0.38
   5   2   5    0.20    0.30
   5   2   5   -0.14    0.27
   6   2   5    2.71    0.42
   6   2   5    3.87    0.45
   7   2   5    0.91    0.41
   8   2   5   -0.26    0.44
  10  -3  -5    0.00    0.59
   9  -3  -5    2.61    0.59
   8  -3  -5   -0.04    0.45
   8  -3  -5   -0.11    0.33
   7  -3  -5    4.32    0.43
   7  -3  -5    3.70    0.49
   6  -3  -5    0.69    0.35
   6  -3  -5    0.51    0.29
   5  -3  -5   21.58    0.75
   5  -3  -5   21.99    0.84
   4  -3  -5   62.15    1.53
   4  -3  -5   62.95    1.58
   4  -3  -5   60.45    1.47
   3  -3  -5    6.07    0.44
   3  -3  -5    6.19    0.38
   3  -3  -5    6.24    0.40
   2  -3  -5   23.54    0.70
   2  -3  -5   23.24    0.71
  -2   3   5   22.99    0.71
   1  -3  -5   20.18    0.66
  -1   3   5   19.22    0.64
   0  -3  -5    2.44    0.28
   0   3   5    2.37    0.27
   0   3   5    2.38    0.20
  -1  -3  -5    1.44    0.29
   1   3   5    1.31    0.26
   1   3   5    1.59    0.18
   2   3   5   14.83    0.64
   2   3   5   14.65    0.49
   3   3   5   11.96    0.49
   3   3   5   11.54    0.60
   4   3   5   25.55    0.91
   5   3   5    1.54    0.40
   6   3   5    3.70    0.49
   7   3   5    2.90    0.52
   8   3   5    0.98    0.53
   9  -4  -5    1.60    0.57
   8  -4  -5    2.73    0.54
   7  -4  -5   28.60    0.99
   7  -4  -5   27.28    1.08
   6  -4  -5    9.33    0.59
   6  -4  -5    9.55    0.63
   5  -4  -5    3.87    0.41
   5  -4  -5    4.43    0.42
   5  -4  -5    3.87    0.38
   4  -4  -5    0.06    0.26
   4  -4  -5   -0.03    0.24
   4  -4  -5   -0.03    0.25
   3  -4  -5    6.73    0.45
  -3   4   5    5.75    0.40
   2  -4  -5    5.45    0.37
  -2   4   5    4.21    0.36
   1  -4  -5   31.18    0.97
  -1   4   5   31.01    0.90
  -1   4   5   32.38    0.86
   0  -4  -5   49.16    1.34
   0   4   5   45.26    1.22
  -1  -4  -5   20.97    0.88
   1   4   5   20.74    0.76
   2   4   5   59.19    1.52
  -3  -4  -5   -0.04    0.39
   3   4   5    0.21    0.31
   4   4   5    0.93    0.38
   5   4   5    1.38    0.43
   6   4   5   -0.29    0.42
   7   4   5    0.20    0.48
   9  -5  -5    2.46    0.61
   8  -5  -5    1.73    0.51
   7  -5  -5    1.23    0.44
   6  -5  -5    6.29    0.53
   6  -5  -5    6.22    0.55
   6  -5  -5    7.44    0.51
   5  -5  -5    4.39    0.43
   5  -5  -5    4.37    0.44
   5  -5  -5    4.19    0.42
   4  -5  -5   17.49    0.70
   4  -5  -5   17.14    0.72
  -4   5   5   16.50    0.72
   3  -5  -5   17.53    0.73
  -3   5   5   16.17    0.70
   2  -5  -5   12.94    0.66
  -2   5   5   11.59    0.61
   1  -5  -5    4.53    0.44
  -1   5   5    4.15    0.40
   0  -5  -5    0.59    0.33
   0   5   5    0.05    0.29
  -1  -5  -5    1.36    0.40
   1   5   5    0.99    0.33
  -2  -5  -5   -0.08    0.37
   2   5   5   -0.30    0.32
  -3  -5  -5    2.96    0.54
   3   5   5    1.99    0.43
  -4  -5  -5   10.72    0.82
   4   5   5    9.42    0.66
  -5  -5  -5    0.86    0.60
   5   5   5    0.13    0.43
   6   5   5    0.27    0.48
   9  -6  -5    1.53    0.61
   8  -6  -5    0.06    0.50
   7  -6  -5    3.83    0.53
   6  -6  -5    4.80    0.50
   6  -6  -5    5.26    0.55
  -6   6   5    5.20    0.51
   5  -6  -5   -0.06    0.35
   5  -6  -5    0.16    0.32
  -5   6   5    0.19    0.33
   4  -6  -5    1.57    0.38
  -4   6   5    2.14    0.39
   3  -6  -5   -0.12    0.34
  -3   6   5    0.22    0.31
   2  -6  -5   11.08    0.68
  -2   6   5   11.62    0.68
   1  -6  -5    2.08    0.41
  -1   6   5    2.36    0.38
   0  -6  -5    4.05    0.50
   0   6   5    3.96    0.44
  -1  -6  -5   -0.16    0.44
   1   6   5    0.51    0.36
  -2  -6  -5    4.51    0.59
   2   6   5    4.50    0.50
  -3  -6  -5    1.84    0.53
   3   6   5    1.03    0.43
  -4  -6  -5    0.39    0.61
   4   6   5    0.32    0.46
  -5  -6  -5    0.62    0.64
   5   6   5   -0.28    0.47
  -6  -6  -5   -0.67    0.69
   6   6   5   -0.12    0.52
   8  -7  -5   -0.45    0.48
   7  -7  -5    1.35    0.53
   6  -7  -5    0.80    0.46
   5  -7  -5    2.06    0.45
  -5   7   5    1.29    0.39
   4  -7  -5    9.59    0.65
  -4   7   5    8.56    0.57
   3  -7  -5    6.28    0.58
  -3   7   5    5.38    0.50
   2  -7  -5    2.88    0.49
  -2   7   5    2.70    0.42
   1  -7  -5    0.43    0.45
  -1   7   5    0.35    0.37
   0  -7  -5    1.86    0.50
   0   7   5    1.48    0.41
  -1  -7  -5   -0.06    0.48
   1   7   5   -0.19    0.37
  -2  -7  -5    0.73    0.54
   2   7   5    0.49    0.43
  -3  -7  -5    1.09    0.57
   3   7   5    0.53    0.46
  -4  -7  -5    3.22    0.72
   4   7   5    1.03    0.52
  -5  -7  -5    0.46    0.67
   5   7   5   -0.43    0.49
   7  -8  -5    3.51    0.63
   6  -8  -5    1.99    0.55
   5  -8  -5    1.04    0.50
   4  -8  -5    0.89    0.47
  -4   8   5    0.93    0.43
   3  -8  -5    1.15    0.51
  -3   8   5    0.65    0.40
   2  -8  -5    3.29    0.57
  -2   8   5    2.77    0.48
   1  -8  -5    1.55    0.53
  -1   8   5    1.03    0.43
   0  -8  -5    3.82    0.68
   0   8   5    4.32    0.54
  -1  -8  -5    2.55    0.63
   1   8   5    1.97    0.49
  -2  -8  -5    1.06    0.61
   2   8   5    1.64    0.51
  -3  -8  -5    0.70    0.64
   3   8   5    1.23    0.55
  -4  -8  -5   -0.02    0.71
   4   8   5   -0.03    0.52
   6  -9  -5    0.85    0.56
   5  -9  -5    0.25    0.52
   4  -9  -5    1.48    0.56
   3  -9  -5    2.41    0.59
  -3   9   5    1.60    0.46
   2  -9  -5    1.80    0.57
  -2   9   5    1.19    0.46
   1  -9  -5    0.42    0.56
  -1   9   5   -0.17    0.43
   0  -9  -5    0.89    0.61
   0   9   5   -0.10    0.44
  -1  -9  -5    0.02    0.60
   1   9   5    0.10    0.47
  -2  -9  -5   -0.01    0.65
   2   9   5   -0.27    0.51
   5 -10  -5   -0.07    0.56
   4 -10  -5    0.21    0.58
   3 -10  -5   -0.07    0.60
   2 -10  -5    1.11    0.62
  -2  10   5    0.52    0.48
   1 -10  -5    0.03    0.68
  -1  10   5    0.36    0.49
   0 -10  -5    0.06    0.67
   0  10   5    0.68    0.52
  -1 -12   6    1.03    0.75
   0 -12   6    0.25    0.70
   1 -12   6    0.55    0.73
   2 -12   6    5.52    0.84
   3 -12   6    3.68    0.77
   4 -12   6   -0.05    0.64
   5 -12   6    0.03    0.65
   3  11  -6   -0.33    0.46
  -3 -11   6   -0.28    0.69
   2  11  -6    1.30    0.47
  -2 -11   6    1.74    0.73
  -1 -11   6    0.23    0.67
   0 -11   6    0.91    0.65
   1 -11   6    0.66    0.63
   2 -11   6   -0.02    0.58
   3 -11   6    4.42    0.71
   4 -11   6   -0.33    0.57
   5 -11   6   -0.45    0.51
   6 -11   6    0.39    0.59
   4  10  -6    0.48    0.47
  -4 -10   6   -0.27    0.66
   3  10  -6    1.24    0.46
  -3 -10   6    0.31    0.64
   2  10  -6    0.09    0.38
  -2 -10   6   -0.06    0.61
   1  10  -6    1.22    0.38
  -1 -10   6    0.34    0.57
   0 -10   6    0.32    0.56
   1 -10   6   -0.42    0.52
   2 -10   6    2.16    0.54
   3 -10   6    0.08    0.50
   4 -10   6    0.97    0.53
   5 -10   6    0.88    0.43
   5 -10   6   -0.06    0.51
   6 -10   6    0.32    0.53
   6 -10   6    0.26    0.47
   7 -10   6    3.05    0.61
   7 -10   6    1.98    0.64
   5   9  -6    0.02    0.46
  -5  -9   6    0.49    0.67
   4   9  -6   -0.36    0.41
  -4  -9   6    0.37    0.61
   3   9  -6   -0.36    0.37
  -3  -9   6   -0.22    0.55
   2   9  -6   -0.06    0.34
  -2  -9   6    0.39    0.54
   1   9  -6    0.13    0.30
  -1  -9   6    0.26    0.50
   0   9  -6    0.45    0.30
   0  -9   6   -0.07    0.48
   1  -9   6    2.57    0.55
   2  -9   6    0.22    0.40
   2  -9   6    0.09    0.31
   3  -9   6    0.04    0.45
   3  -9   6    1.47    0.37
   4  -9   6    8.55    0.69
   4  -9   6    9.76    0.63
   5  -9   6    4.11    0.58
   5  -9   6    4.76    0.53
   6  -9   6    2.79    0.58
   6  -9   6    2.59    0.51
   7  -9   6    0.35    0.54
   7  -9   6    0.68    0.51
   8  -9   6    0.09    0.54
   6   8  -6    0.80    0.49
  -6  -8   6    1.46    0.70
   5   8  -6   -0.17    0.42
  -5  -8   6    0.65    0.59
   4   8  -6   -0.13    0.37
  -4  -8   6   -0.43    0.51
   3   8  -6   10.10    0.64
  -3  -8   6    9.45    0.79
   2   8  -6    0.99    0.33
  -2  -8   6    1.08    0.50
   1   8  -6    1.87    0.32
  -1  -8   6    1.47    0.50
   0   8  -6   12.56    0.57
   0  -8   6   11.15    0.67
   0  -8   6   11.24    0.81
  -1   8  -6    7.79    0.44
   1  -8   6    8.12    0.62
   1  -8   6    7.25    0.49
   2  -8   6   18.44    0.79
   2  -8   6   17.48    0.86
   3  -8   6    2.65    0.42
   3  -8   6    2.71    0.40
   4  -8   6    1.20    0.37
   4  -8   6    0.67    0.41
   5  -8   6    4.84    0.52
   5  -8   6    4.14    0.52
   6  -8   6    0.61    0.44
   6  -8   6    0.49    0.42
   7  -8   6    4.79    0.60
   8  -8   6    4.66    0.65
   7   7  -6   -0.03    0.48
  -7  -7   6   -0.62    0.66
   6   7  -6    0.14    0.43
  -6  -7   6    0.26    0.62
   5   7  -6    0.64    0.40
  -5  -7   6    0.86    0.56
   4   7  -6    5.99    0.51
  -4  -7   6    6.84    0.71
   3   7  -6    3.48    0.39
  -3  -7   6    4.14    0.49
  -3  -7   6    3.30    0.54
   2   7  -6    4.65    0.38
  -2  -7   6    4.05    0.46
  -2  -7   6    4.53    0.56
   1   7  -6    0.83    0.26
  -1  -7   6    0.62    0.32
  -1  -7   6    1.20    0.41
   0   7  -6    3.09    0.28
   0  -7   6    2.17    0.39
   0  -7   6    3.17    0.38
  -1   7  -6    0.21    0.17
   1  -7   6    0.22    0.33
   1  -7   6    0.03    0.27
   2  -7   6    4.18    0.41
   2  -7   6    4.13    0.42
   3  -7   6   17.09    0.78
   3  -7   6   18.51    0.79
   4  -7   6   25.79    0.97
   4  -7   6   29.32    1.02
   5  -7   6    1.18    0.40
   5  -7   6    1.22    0.40
   6  -7   6   11.68    0.69
   6  -7   6   11.99    0.79
   7  -7   6    6.49    0.64
   8  -7   6    1.85    0.54
   9  -7   6    0.43    0.56
   7   6  -6    0.29    0.45
   6   6  -6    0.26    0.39
   5   6  -6    0.68    0.37
  -5  -6   6    1.38    0.55
   4   6  -6    3.04    0.39
  -4  -6   6    3.82    0.57
   3   6  -6    8.76    0.54
  -3  -6   6    8.30    0.66
   2   6  -6    2.43    0.30
  -2  -6   6    3.55    0.42
  -2  -6   6    3.11    0.44
   1   6  -6    7.69    0.42
  -1  -6   6    6.64    0.51
  -1  -6   6    8.27    0.55
   0   6  -6    1.54    0.20
   0  -6   6    1.17    0.31
   0  -6   6    1.02    0.32
  -1   6  -6   15.85    0.48
   1  -6   6   15.94    0.72
   1  -6   6   17.32    0.70
  -2   6  -6    3.91    0.23
   2  -6   6    3.93    0.38
   2  -6   6    4.13    0.39
   3  -6   6    0.13    0.28
   3  -6   6    0.21    0.28
   4  -6   6    0.65    0.31
   4  -6   6    1.06    0.33
   5  -6   6   12.72    0.74
   5  -6   6   12.64    0.69
   6  -6   6    1.48    0.42
   7  -6   6   10.91    0.81
   8  -6   6   14.52    0.93
   9  -6   6    1.68    0.60
   8   5  -6    0.34    0.48
   7   5  -6    1.15    0.44
   6   5  -6    1.63    0.41
   5   5  -6    0.33    0.32
   4   5  -6    1.64    0.33
   3   5  -6    0.18    0.24
  -3  -5   6    0.14    0.34
   2   5  -6   48.97    1.20
  -2  -5   6   52.50    1.43
  -2  -5   6   47.11    1.41
   1   5  -6    1.65    0.21
  -1  -5   6    1.48    0.34
  -1  -5   6    1.33    0.30
   0   5  -6    9.28    0.37
   0  -5   6    9.62    0.60
   0  -5   6    8.14    0.50
  -1   5  -6    0.92    0.14
   1  -5   6    1.23    0.29
   1  -5   6    0.76    0.23
  -2   5  -6   25.07    0.59
   2  -5   6   26.46    0.88
   2  -5   6   26.80    0.79
   3  -5   6   18.51    0.66
   3  -5   6   17.31    0.73
   4  -5   6   35.42    1.13
   4  -5   6   36.98    1.06
   5  -5   6   33.00    1.11
   6  -5   6   16.99    0.82
   7  -5   6    6.12    0.60
   8  -5   6    0.53    0.49
   9  -5   6    0.56    0.54
   8   4  -6   -0.16    0.44
   7   4  -6    2.24    0.45
   6   4  -6    0.07    0.33
   5   4  -6    2.50    0.37
   4   4  -6   30.62    0.93
   3   4  -6   31.80    0.88
   2   4  -6    6.15    0.37
  -2  -4   6    6.27    0.44
   1   4  -6   10.06    0.38
  -1  -4   6    7.76    0.58
  -1  -4   6   10.27    0.51
   0   4  -6   31.81    0.76
   0  -4   6   32.55    0.87
   0  -4   6   29.73    0.98
  -1   4  -6  100.65    2.07
   1  -4   6  103.24    2.42
   1  -4   6  100.48    2.27
  -2   4  -6   68.10    1.41
   2  -4   6   69.53    1.74
   2  -4   6   68.88    1.61
   3  -4   6   34.18    1.03
   3  -4   6   32.57    0.91
   4  -4   6    7.36    0.55
   5  -4   6    1.00    0.34
   6  -4   6   10.04    0.70
   7  -4   6    7.28    0.62
   8  -4   6    4.66    0.58
   9  -4   6    8.66    0.78
   9   3  -6   -0.03    0.49
   8   3  -6   -0.12    0.42
   7   3  -6    0.04    0.36
   6   3  -6    0.32    0.32
   5   3  -6    2.79    0.35
   4   3  -6   35.04    0.97
   3   3  -6   19.65    0.62
   2   3  -6   15.34    0.51
  -2  -3   6   14.19    0.60
   1   3  -6    0.98    0.15
  -1  -3   6    1.40    0.28
  -1  -3   6    1.02    0.19
   0   3  -6   28.25    0.68
   0  -3   6   27.58    0.91
   0  -3   6   27.94    0.72
  -1   3  -6    1.48    0.15
   1  -3   6    1.40    0.16
   1  -3   6    1.56    0.25
   2  -3   6   64.97    1.36
   2  -3   6   64.20    1.63
   2  -3   6   64.26    1.49
   3  -3   6   25.24    0.85
   3  -3   6   25.76    0.60
   4  -3   6   43.46    1.22
   4  -3   6   40.18    0.92
   5  -3   6   18.23    0.79
   6  -3   6   20.89    0.89
   7  -3   6    6.27    0.60
   8  -3   6    1.50    0.52
   9  -3   6   -0.77    0.53
   9   2  -6    1.69    0.52
   8   2  -6    3.21    0.50
   7   2  -6    0.56    0.37
   6   2  -6    0.13    0.30
   5   2  -6    3.00    0.34
   4   2  -6    4.98    0.35
   3   2  -6   15.72    0.54
   2   2  -6   55.85    1.27
   1   2  -6   66.27    1.42
  -1  -2   6   63.25    1.65
  -1  -2   6   65.63    1.45
   0   2  -6   43.13    0.97
   0  -2   6   41.86    0.95
   0  -2   6   43.76    1.18
  -1   2  -6   89.79    1.92
   1  -2   6   91.52    2.18
   1  -2   6   95.00    2.00
   2  -2   6    1.34    0.15
   2  -2   6    1.40    0.24
   3  -2   6    7.36    0.33
   3  -2   6    7.64    0.50
   4  -2   6    0.03    0.15
   4  -2   6    0.27    0.27
   5  -2   6    5.62    0.48
   5  -2   6    6.02    0.32
   6  -2   6    8.25    0.57
   7  -2   6   18.82    0.91
   8  -2   6   12.59    0.84
   9  -2   6    2.95    0.63
   9   1  -6    0.67    0.56
   9   1  -6   -0.54    0.43
   8   1  -6    0.13    0.39
   8   1  -6   -0.28    0.47
   7   1  -6    4.68    0.47
   7   1  -6    3.50    0.52
   6   1  -6    5.74    0.53
   6   1  -6    6.19    0.46
   5   1  -6   13.92    0.62
   5   1  -6   13.73    0.73
   4   1  -6   19.30    0.67
   3   1  -6    7.41    0.38
   2   1  -6   97.46    2.08
   1   1  -6   14.59    0.46
   0   1  -6    0.01    0.12
   0  -1   6   -0.03    0.18
   1  -1   6   11.20    0.51
   1  -1   6   11.31    0.40
   2  -1   6   36.46    1.01
   2  -1   6   36.47    0.88
   3  -1   6   11.42    0.55
   3  -1   6   10.54    0.43
   4  -1   6   51.42    1.23
   4  -1   6   53.57    1.42
   5  -1   6   33.32    0.92
   5  -1   6   34.20    1.08
   6  -1   6   14.35    0.76
   6  -1   6   13.94    0.64
   7  -1   6    3.75    0.52
   8  -1   6    0.72    0.49
   9  -1   6    0.55    0.55
   9   0  -6    3.95    0.66
   9   0  -6    4.09    0.55
   8   0  -6    1.46    0.53
   8   0  -6    2.27    0.43
   7   0  -6    3.16    0.42
   7   0  -6    3.96    0.54
   6   0  -6   12.80    0.64
   6   0  -6   13.10    0.79
   5   0  -6    8.39    0.61
   5   0  -6    8.00    0.48
   4   0  -6    7.75    0.44
   3   0  -6    3.07    0.26
   2   0  -6    6.82    0.37
   1   0  -6   82.50    1.79
   0   0  -6   23.78    0.66
   0   0   6   25.04    0.77
   1   0   6   60.56    1.39
   1   0   6   62.37    1.51
   2   0   6   24.75    0.71
   2   0   6   25.77    0.79
   3   0   6   76.78    1.69
   3   0   6   74.39    1.85
   4   0   6    2.24    0.28
   4   0   6    2.96    0.35
   5   0   6    1.11    0.33
   5   0   6    0.89    0.27
   6   0   6    0.74    0.31
   6   0   6    0.96    0.38
   7   0   6    5.13    0.55
   7   0   6    5.83    0.50
   8   0   6    1.46    0.52
   9   0   6    0.27    0.55
  10  -1  -6    3.97    0.71
   9  -1  -6    0.71    0.58
   9  -1  -6    0.06    0.43
   8  -1  -6    0.43    0.50
   8  -1  -6   -0.16    0.37
   7  -1  -6    0.29    0.33
   7  -1  -6    0.53    0.43
   6  -1  -6    1.17    0.40
   6  -1  -6    1.40    0.32
   5  -1  -6   11.40    0.57
   5  -1  -6   12.03    0.71
   4  -1  -6   33.06    1.01
   4  -1  -6   31.62    0.90
   3  -1  -6   32.43    0.87
   2  -1  -6   52.50    1.25
   1  -1  -6    0.72    0.19
   1  -1  -6    0.75    0.11
   0  -1  -6   23.92    0.62
   0   1   6   23.70    0.70
   0   1   6   22.72    0.73
   1   1   6    0.27    0.18
   1   1   6    0.09    0.18
   2   1   6  100.18    2.20
   2   1   6  100.30    2.33
   3   1   6   14.52    0.60
   3   1   6   14.71    0.61
   4   1   6   17.35    0.68
   4   1   6   18.59    0.72
   5   1   6   14.62    0.70
   5   1   6   13.05    0.67
   6   1   6    7.92    0.54
   6   1   6    9.16    0.66
   7   1   6    2.39    0.48
   7   1   6    2.80    0.45
  10  -2  -6    0.35    0.61
   9  -2  -6    3.41    0.65
   9  -2  -6    2.28    0.49
   8  -2  -6   10.92    0.77
   8  -2  -6   11.30    0.72
   7  -2  -6    7.24    0.62
   7  -2  -6    6.02    0.50
   6  -2  -6    2.55    0.43
   6  -2  -6    1.98    0.34
   5  -2  -6    1.66    0.29
   5  -2  -6    2.19    0.36
   4  -2  -6    3.59    0.33
   4  -2  -6    4.03    0.38
   3  -2  -6    1.02    0.23
   3  -2  -6    1.08    0.20
   2  -2  -6   14.40    0.57
   2  -2  -6   14.10    0.47
   1  -2  -6  196.87    4.15
  -1   2   6  190.48    4.00
   0  -2  -6   17.24    0.59
   0   2   6   19.21    0.62
   0   2   6   17.45    0.62
  -1  -2  -6   58.55    1.49
   1   2   6   57.28    1.40
   1   2   6   60.90    1.43
   2   2   6   28.57    0.88
   2   2   6   28.74    0.83
   3   2   6    0.34    0.26
   3   2   6    0.71    0.24
   4   2   6    0.68    0.27
   4   2   6    0.62    0.30
   5   2   6   -0.03    0.32
   5   2   6   -0.09    0.29
   6   2   6    1.75    0.41
   7   2   6    4.50    0.54
   8   2   6    7.06    0.67
   9  -3  -6   -0.48    0.55
   8  -3  -6    5.38    0.61
   8  -3  -6    5.30    0.54
   7  -3  -6    4.85    0.49
   7  -3  -6    4.82    0.55
   6  -3  -6   18.79    0.82
   6  -3  -6   19.29    0.90
   5  -3  -6    3.57    0.42
   5  -3  -6    4.07    0.39
   4  -3  -6   16.76    0.68
   4  -3  -6   17.34    0.64
   4  -3  -6   17.35    0.71
   3  -3  -6   42.68    1.09
   3  -3  -6   42.38    1.13
   2  -3  -6   35.31    0.94
  -2   3   6   34.36    0.99
   1  -3  -6    1.82    0.25
  -1   3   6    1.67    0.28
  -1   3   6    2.50    0.27
   0  -3  -6    2.19    0.28
   0   3   6    2.31    0.23
   0   3   6    2.22    0.30
  -1  -3  -6    1.15    0.29
   1   3   6    1.52    0.30
   1   3   6    1.49    0.21
  -2  -3  -6   13.28    0.76
   2   3   6   12.87    0.51
   2   3   6   14.88    0.65
   3   3   6    9.07    0.60
   4   3   6    2.33    0.41
   5   3   6    3.75    0.48
   6   3   6    4.97    0.55
   7   3   6    0.19    0.46
   9  -4  -6    3.77    0.69
   8  -4  -6    2.76    0.56
   7  -4  -6    4.30    0.47
   7  -4  -6    3.18    0.52
   6  -4  -6    5.82    0.53
   6  -4  -6    5.87    0.49
   5  -4  -6    8.96    0.56
   5  -4  -6   11.55    0.65
   5  -4  -6   10.21    0.69
   4  -4  -6    2.55    0.33
   4  -4  -6    2.36    0.34
   3  -4  -6   -0.23    0.23
  -3   4   6    0.33    0.27
   2  -4  -6    1.01    0.26
  -2   4   6    1.13    0.29
   1  -4  -6   12.34    0.60
  -1   4   6   12.71    0.52
  -1   4   6   11.63    0.61
   0  -4  -6    8.50    0.59
   0   4   6    8.12    0.55
  -1  -4  -6   10.48    0.64
   1   4   6    9.79    0.62
  -2  -4  -6    4.59    0.50
   2   4   6    3.87    0.43
  -3  -4  -6    9.10    0.70
   3   4   6    8.60    0.58
   4   4   6   -0.11    0.37
   5   4   6    0.71    0.45
   6   4   6    0.89    0.48
   7   4   6    0.01    0.50
   9  -5  -6    1.49    0.62
   8  -5  -6    0.61    0.51
   7  -5  -6    1.36    0.40
   7  -5  -6    0.66    0.46
   6  -5  -6    0.14    0.38
   6  -5  -6    0.48    0.35
   5  -5  -6    8.88    0.63
   5  -5  -6   10.08    0.58
   5  -5  -6    8.50    0.57
  -5   5   6    9.37    0.60
   4  -5  -6   11.50    0.66
  -4   5   6   11.84    0.69
   3  -5  -6   15.37    0.71
  -3   5   6   15.43    0.73
   2  -5  -6    6.58    0.47
  -2   5   6    7.04    0.49
   1  -5  -6    0.64    0.31
  -1   5   6    0.72    0.33
   0  -5  -6    8.31    0.56
   0   5   6    7.40    0.52
  -1  -5  -6    0.66    0.37
   1   5   6    0.19    0.34
  -2  -5  -6    9.99    0.70
   2   5   6   10.70    0.71
  -3  -5  -6    2.19    0.53
   3   5   6    2.93    0.47
  -4  -5  -6    4.22    0.65
   4   5   6    3.61    0.54
  -5  -5  -6    0.79    0.68
   5   5   6   -0.62    0.46
  -6  -5  -6    2.92    0.78
   6   5   6    3.04    0.59
   8  -6  -6    7.87    0.72
   7  -6  -6    4.96    0.57
   6  -6  -6    1.47    0.47
   6  -6  -6    1.92    0.43
  -6   6   6    1.92    0.44
   5  -6  -6    5.76    0.54
  -5   6   6    6.68    0.54
   4  -6  -6    1.87    0.40
  -4   6   6    1.88    0.41
   3  -6  -6    0.94    0.37
  -3   6   6    0.74    0.35
   2  -6  -6    1.03    0.37
  -2   6   6    0.36    0.35
   1  -6  -6    6.21    0.55
  -1   6   6    5.93    0.53
   0  -6  -6   11.88    0.78
   0   6   6   12.14    0.73
  -1  -6  -6   10.61    0.75
   1   6   6   10.49    0.70
  -2  -6  -6    1.96    0.53
   2   6   6    2.24    0.46
  -3  -6  -6   -0.38    0.48
   3   6   6    0.49    0.45
  -4  -6  -6    0.58    0.61
   4   6   6    0.93    0.49
  -5  -6  -6    1.70    0.69
   5   6   6    1.44    0.54
   6  -7  -6    0.64    0.47
   5  -7  -6    2.90    0.51
  -5   7   6    3.46    0.48
   4  -7  -6    3.87    0.50
  -4   7   6    2.65    0.47
   3  -7  -6    1.70    0.46
  -3   7   6    2.29    0.44
   2  -7  -6    4.50    0.53
  -2   7   6    4.25    0.52
   1  -7  -6    0.69    0.44
  -1   7   6    0.45    0.40
   0  -7  -6   -0.32    0.47
   0   7   6    0.42    0.40
  -1  -7  -6    0.25    0.50
   1   7   6   -0.05    0.41
  -2  -7  -6    0.26    0.53
   2   7   6   -0.28    0.42
  -3  -7  -6    0.61    0.62
   3   7   6   -0.04    0.47
  -4  -7  -6    3.50    0.72
   4   7   6    2.41    0.60
   7  -8  -6    0.95    0.57
   6  -8  -6    1.06    0.53
   5  -8  -6    2.11    0.51
   4  -8  -6   -0.28    0.44
  -4   8   6   -0.11    0.43
   3  -8  -6    0.01    0.47
  -3   8   6    0.52    0.42
   2  -8  -6    2.04    0.52
  -2   8   6    2.54    0.50
   1  -8  -6    1.13    0.54
  -1   8   6    0.94    0.44
   0  -8  -6    0.47    0.53
   0   8   6   -0.77    0.41
  -1  -8  -6    0.18    0.55
   1   8   6    0.63    0.47
  -2  -8  -6    0.62    0.64
   2   8   6    0.71    0.50
  -3  -8  -6    0.94    0.66
   3   8   6    1.08    0.56
   6  -9  -6   -0.59    0.55
   5  -9  -6    0.57    0.52
   4  -9  -6    3.17    0.59
   3  -9  -6    0.05    0.49
  -3   9   6   -0.27    0.45
   2  -9  -6    0.81    0.53
  -2   9   6    0.96    0.48
   1  -9  -6   -0.19    0.58
  -1   9   6    0.41    0.47
   0  -9  -6    0.04    0.62
   0   9   6   -0.39    0.46
  -1  -9  -6   -0.03    0.65
   1   9   6    0.70    0.52
   3 -10  -6   -0.26    0.60
   2 -10  -6    0.07    0.62
  -2  10   6    0.61    0.51
  -1 -12   7   -0.29    0.69
   0 -12   7    3.63    0.79
   1 -12   7    1.38    0.71
   2 -12   7    0.35    0.67
   3 -12   7    0.83    0.67
   4 -12   7   -0.17    0.62
   3  11  -7    0.13    0.48
  -3 -11   7    0.01    0.67
   2  11  -7   -0.05    0.44
  -2 -11   7    0.36    0.65
  -1 -11   7    0.18    0.65
   0 -11   7    0.03    0.61
   1 -11   7   -0.10    0.58
   2 -11   7    0.80    0.58
   3 -11   7    0.08    0.56
   4 -11   7   -0.03    0.55
   5 -11   7    1.37    0.60
   6 -11   7    1.21    0.63
   4  10  -7    2.05    0.53
  -4 -10   7    1.46    0.71
   3  10  -7    0.54    0.44
  -3 -10   7    0.04    0.62
   2  10  -7    0.51    0.41
  -2 -10   7    0.81    0.62
   1  10  -7    0.02    0.36
  -1 -10   7    0.72    0.58
   0 -10   7    2.96    0.64
   1 -10   7    2.37    0.61
   2 -10   7    3.59    0.61
   3 -10   7    1.22    0.53
   4 -10   7   -0.45    0.47
   4 -10   7   -0.49    0.40
   5 -10   7   -0.26    0.42
   5 -10   7   -0.10    0.49
   6 -10   7    1.49    0.57
   6 -10   7    1.58    0.52
   7 -10   7    4.23    0.67
   7 -10   7    3.31    0.66
   5   9  -7    0.46    0.48
  -5  -9   7    0.89    0.66
   4   9  -7    3.58    0.54
  -4  -9   7    4.29    0.75
   3   9  -7   -0.05    0.38
  -3  -9   7   -0.13    0.55
   2   9  -7    0.54    0.36
  -2  -9   7    0.32    0.53
   1   9  -7   -0.06    0.31
  -1  -9   7    0.42    0.51
   0   9  -7    0.85    0.30
   0  -9   7    0.53    0.49
   1  -9   7    0.91    0.37
   1  -9   7    0.76    0.47
   2  -9   7    8.00    0.67
   2  -9   7    8.21    0.58
   3  -9   7   10.41    0.72
   3  -9   7   11.52    0.76
   4  -9   7    3.19    0.48
   4  -9   7    2.64    0.51
   5  -9   7    0.66    0.44
   5  -9   7    0.40    0.44
   6  -9   7    7.80    0.67
   6  -9   7    6.96    0.66
   7  -9   7    1.80    0.56
   7  -9   7    1.84    0.58
   8  -9   7    1.07    0.59
   6   8  -7    0.14    0.47
  -6  -8   7   -0.07    0.65
   5   8  -7   -0.27    0.40
  -5  -8   7    0.62    0.61
   4   8  -7    0.00    0.38
  -4  -8   7    0.25    0.54
   3   8  -7    0.92    0.36
  -3  -8   7    1.05    0.53
   2   8  -7    1.49    0.35
  -2  -8   7    1.91    0.51
   1   8  -7    0.09    0.28
  -1  -8   7   -0.74    0.43
  -1  -8   7    0.41    0.35
   0   8  -7    0.91    0.27
   0  -8   7    0.43    0.35
   0  -8   7    0.91    0.44
   1  -8   7    2.98    0.48
   1  -8   7    3.57    0.43
   2  -8   7    7.30    0.54
   2  -8   7    7.36    0.59
   3  -8   7    0.48    0.39
   3  -8   7    1.31    0.37
   4  -8   7    2.37    0.44
   4  -8   7    1.60    0.41
   5  -8   7   -0.38    0.40
   5  -8   7   -0.04    0.39
   6  -8   7    0.71    0.45
   6  -8   7    0.73    0.45
   7  -8   7    8.55    0.74
   8  -8   7    0.65    0.54
   7   7  -7    0.00    0.47
  -7  -7   7    0.00    0.67
   6   7  -7   -0.11    0.44
  -6  -7   7    0.79    0.62
   5   7  -7    0.65    0.40
  -5  -7   7    0.71    0.55
   4   7  -7    2.72    0.42
  -4  -7   7    3.29    0.51
  -4  -7   7    3.25    0.58
   3   7  -7   -0.13    0.29
  -3  -7   7   -0.16    0.41
  -3  -7   7    0.78    0.41
   2   7  -7    1.52    0.31
  -2  -7   7    0.61    0.39
  -2  -7   7    1.09    0.43
   1   7  -7    2.81    0.30
  -1  -7   7    2.11    0.43
  -1  -7   7    1.69    0.39
   0   7  -7   -0.08    0.20
   0  -7   7    0.00    0.32
   0  -7   7   -0.07    0.35
  -1   7  -7    1.28    0.21
   1  -7   7    1.29    0.38
   1  -7   7    1.22    0.35
   2  -7   7    4.52    0.45
   2  -7   7    5.10    0.46
   3  -7   7    1.57    0.36
   3  -7   7    1.70    0.37
   4  -7   7   26.61    1.04
   4  -7   7   27.31    0.95
   5  -7   7   14.50    0.75
   5  -7   7   14.01    0.81
   6  -7   7    2.98    0.50
   6  -7   7    3.46    0.51
   7  -7   7    2.52    0.54
   8  -7   7   -0.28    0.50
   9  -7   7    0.72    0.60
   7   6  -7    0.27    0.43
   6   6  -7    1.99    0.45
   5   6  -7    1.97    0.41
  -5  -6   7    2.50    0.59
   4   6  -7    2.03    0.37
  -4  -6   7    1.73    0.48
   3   6  -7    6.95    0.46
  -3  -6   7    6.80    0.58
  -3  -6   7    8.35    0.61
   2   6  -7    0.25    0.24
  -2  -6   7   -0.23    0.32
  -2  -6   7    0.38    0.33
   1   6  -7   13.00    0.52
  -1  -6   7   10.35    0.74
  -1  -6   7   12.34    0.71
   0   6  -7   26.04    0.70
   0  -6   7   25.01    0.98
   0  -6   7   25.86    0.89
  -1   6  -7   37.96    0.89
   1  -6   7   37.49    1.10
   1  -6   7   38.00    1.18
   2  -6   7   73.18    1.90
   2  -6   7   71.84    1.80
   3  -6   7    2.17    0.38
   3  -6   7    1.02    0.32
   4  -6   7    3.73    0.40
   4  -6   7    2.62    0.41
   5  -6   7    0.24    0.37
   5  -6   7   -0.48    0.32
   6  -6   7   10.58    0.76
   7  -6   7   10.64    0.74
   8  -6   7    5.77    0.67
   9  -6   7   10.54    0.83
   8   5  -7    0.47    0.50
   7   5  -7   -0.01    0.41
   6   5  -7    0.23    0.37
   5   5  -7   -0.23    0.31
   4   5  -7   52.14    1.39
  -4  -5   7   56.61    1.68
   3   5  -7    4.26    0.35
  -3  -5   7    4.60    0.48
   2   5  -7    0.47    0.21
  -2  -5   7    0.13    0.27
  -2  -5   7    1.35    0.35
   1   5  -7   15.27    0.53
  -1  -5   7   16.92    0.69
  -1  -5   7   15.60    0.80
   0   5  -7    6.16    0.33
   0  -5   7    5.79    0.39
   0  -5   7    5.94    0.48
  -1   5  -7    3.18    0.21
   1  -5   7    3.21    0.30
   1  -5   7    3.84    0.40
  -2   5  -7    6.55    0.29
   2  -5   7    7.21    0.48
   2  -5   7    6.76    0.42
   3  -5   7   32.41    0.94
   3  -5   7   31.05    1.05
   4  -5   7   40.60    1.14
   4  -5   7   40.58    1.26
   5  -5   7   10.13    0.71
   6  -5   7   15.02    0.83
   7  -5   7    3.23    0.53
   8  -5   7   -0.30    0.50
   9  -5   7    0.01    0.53
   8   4  -7    0.33    0.46
   7   4  -7   -0.11    0.40
   6   4  -7    1.64    0.39
   5   4  -7    0.40    0.29
   4   4  -7    1.16    0.28
   3   4  -7    1.76    0.26
  -3  -4   7    1.44    0.35
   2   4  -7    3.30    0.28
  -2  -4   7    3.53    0.34
   1   4  -7   11.21    0.44
  -1  -4   7   11.90    0.51
  -1  -4   7   13.45    0.68
   0   4  -7   17.15    0.50
   0  -4   7   16.47    0.56
   0  -4   7   17.39    0.77
  -1   4  -7    3.73    0.22
   1  -4   7    3.79    0.37
   1  -4   7    3.70    0.26
  -2   4  -7   31.12    0.73
   2  -4   7   31.80    0.85
   2  -4   7   31.55    1.01
   3  -4   7    3.24    0.38
   3  -4   7    2.83    0.16
   3  -4   7    2.58    0.30
   4  -4   7    0.80    0.32
   5  -4   7    1.85    0.39
   6  -4   7    2.82    0.47
   7  -4   7   18.09    0.92
   8  -4   7    7.14    0.69
   9  -4   7    2.38    0.62
   9   3  -7    0.84    0.52
   8   3  -7    0.29    0.44
   7   3  -7    1.67    0.42
   6   3  -7    3.36    0.42
   5   3  -7    0.07    0.28
   4   3  -7    7.46    0.48
   3   3  -7    7.37    0.42
   2   3  -7   42.94    1.02
  -2  -3   7   40.83    1.10
   1   3  -7    0.49    0.16
  -1  -3   7    1.13    0.29
  -1  -3   7    0.81    0.17
   0   3  -7    1.50    0.17
   0  -3   7    1.77    0.32
   0  -3   7    1.63    0.16
  -1   3  -7    5.66    0.31
   1  -3   7    6.08    0.29
   1  -3   7    6.46    0.43
   2  -3   7    8.24    0.56
   2  -3   7    9.13    0.39
   2  -3   7    8.62    0.36
   3  -3   7   14.41    0.46
   3  -3   7   15.46    0.70
   4  -3   7   91.81    1.93
   4  -3   7   93.44    2.32
   5  -3   7   29.92    1.06
   6  -3   7   15.63    0.82
   7  -3   7    5.13    0.58
   8  -3   7    0.39    0.51
   9  -3   7   -0.02    0.55
   9   2  -7    0.68    0.49
   8   2  -7    0.04    0.42
   7   2  -7    1.83    0.42
   6   2  -7   11.72    0.64
   5   2  -7    9.32    0.57
   4   2  -7    2.39    0.30
   3   2  -7   13.37    0.52
   2   2  -7   15.33    0.53
   1   2  -7   22.05    0.62
  -1  -2   7   21.13    0.54
  -1  -2   7   22.41    0.80
   0   2  -7   76.36    1.68
   0  -2   7   77.28    1.67
   0  -2   7   81.48    1.97
  -1   2  -7   99.31    2.10
   1  -2   7   99.76    2.39
   2  -2   7  134.83    2.79
   2  -2   7  134.93    3.13
   3  -2   7   31.53    0.80
   3  -2   7   31.14    1.01
   4  -2   7    2.03    0.35
   4  -2   7    1.75    0.22
   5  -2   7    2.14    0.26
   5  -2   7    2.41    0.39
   6  -2   7    2.09    0.44
   7  -2   7    8.32    0.66
   8  -2   7    4.22    0.62
   9  -2   7    7.11    0.74
   9   1  -7    0.44    0.46
   8   1  -7   -0.14    0.40
   7   1  -7   -0.07    0.35
   6   1  -7    1.82    0.36
   5   1  -7    1.10    0.29
   4   1  -7   68.28    1.61
   3   1  -7   30.90    0.85
   2   1  -7   31.02    0.83
   1   1  -7    0.77    0.18
  -1  -1   7    0.50    0.23
   0   1  -7   26.52    0.72
   0  -1   7   26.34    0.87
   1  -1   7    0.13    0.16
   1  -1   7   -0.09    0.21
   2  -1   7   58.07    1.34
   2  -1   7   57.90    1.51
   3  -1   7   20.70    0.79
   3  -1   7   21.44    0.66
   4  -1   7   32.08    0.90
   4  -1   7   34.59    1.08
   5  -1   7   11.90    0.56
   5  -1   7   11.01    0.72
   6  -1   7   16.22    0.81
   6  -1   7   16.05    0.69
   7  -1   7    6.30    0.60
   8  -1   7    3.91    0.60
   9  -1   7    0.30    0.58
   9   0  -7    1.04    0.59
   9   0  -7    0.53    0.47
   8   0  -7    5.19    0.63
   8   0  -7    4.53    0.53
   7   0  -7    0.94    0.37
   7   0  -7    0.99    0.47
   6   0  -7    0.27    0.30
   5   0  -7    0.17    0.26
   4   0  -7    9.33    0.50
   3   0  -7   17.32    0.61
   2   0  -7   47.92    1.17
   1   0  -7   13.78    0.51
  -1   0   7   14.95    0.63
   0   0  -7   27.23    0.77
   0   0   7   27.93    0.88
   1   0   7   76.97    1.70
   1   0   7   74.54    1.85
   2   0   7    3.71    0.30
   2   0   7    3.45    0.33
   3   0   7    2.09    0.28
   3   0   7    2.03    0.31
   4   0   7    3.21    0.38
   4   0   7    3.47    0.34
   5   0   7    5.47    0.47
   5   0   7    4.94    0.41
   6   0   7    3.79    0.50
   6   0   7    3.70    0.41
   7   0   7    4.60    0.56
   8   0   7    5.92    0.66
   9  -1  -7   -0.78    0.54
   9  -1  -7   -0.40    0.43
   8  -1  -7    0.00    0.51
   8  -1  -7    0.15    0.40
   7  -1  -7    2.88    0.53
   7  -1  -7    2.69    0.44
   6  -1  -7   11.17    0.64
   6  -1  -7   11.48    0.77
   5  -1  -7    1.81    0.32
   4  -1  -7   38.92    1.05
   3  -1  -7    7.70    0.45
   2  -1  -7   88.63    1.98
   1  -1  -7   11.45    0.50
   1  -1  -7   12.77    0.35
  -1   1   7   12.12    0.58
   0  -1  -7    4.87    0.28
   0   1   7    4.97    0.36
   0   1   7    4.57    0.33
  -1  -1  -7    0.85    0.22
   1   1   7    0.46    0.23
   1   1   7    0.02    0.21
   2   1   7   17.23    0.67
   2   1   7   17.31    0.68
   3   1   7   11.61    0.60
   3   1   7   11.20    0.57
   4   1   7   15.34    0.67
   4   1   7   13.89    0.68
   5   1   7   21.95    0.86
   5   1   7   22.87    0.85
   6   1   7    5.54    0.51
   6   1   7    6.78    0.56
   7   1   7    3.32    0.54
   7   1   7    3.65    0.51
   9  -2  -7    1.96    0.63
   9  -2  -7    2.22    0.50
   8  -2  -7    3.11    0.59
   8  -2  -7    1.59    0.44
   7  -2  -7    8.41    0.58
   7  -2  -7    7.18    0.65
   6  -2  -7    9.16    0.64
   6  -2  -7    7.95    0.53
   5  -2  -7   12.33    0.65
   4  -2  -7   23.91    0.83
   3  -2  -7   14.23    0.61
   3  -2  -7   13.27    0.48
   2  -2  -7    8.47    0.51
   2  -2  -7    8.60    0.37
   1  -2  -7    4.72    0.32
  -1   2   7    3.58    0.33
  -1   2   7    5.09    0.38
   0  -2  -7   45.24    1.13
   0   2   7   44.71    1.18
  -1  -2  -7   49.40    1.31
   1   2   7   52.56    1.31
   1   2   7   50.53    1.29
   2   2   7   12.28    0.57
   2   2   7   12.18    0.60
   3   2   7   28.07    0.93
   3   2   7   27.78    0.87
   4   2   7    2.46    0.38
   4   2   7    3.04    0.36
   5   2   7    0.64    0.34
   5   2   7    1.39    0.39
   6   2   7    1.33    0.43
   7   2   7    0.01    0.44
   9  -3  -7    0.31    0.58
   8  -3  -7    1.30    0.53
   8  -3  -7    1.19    0.45
   7  -3  -7    1.03    0.40
   7  -3  -7    1.20    0.48
   6  -3  -7    2.30    0.40
   6  -3  -7    2.30    0.46
   5  -3  -7    8.76    0.54
   4  -3  -7   27.42    0.83
   4  -3  -7   27.46    0.91
   3  -3  -7   10.20    0.49
   3  -3  -7   11.25    0.61
   2  -3  -7   19.63    0.64
  -2   3   7   20.36    0.76
   1  -3  -7    8.32    0.46
  -1   3   7    8.38    0.51
  -1   3   7    7.88    0.52
   0  -3  -7    0.67    0.26
   0   3   7    1.32    0.30
   0   3   7    1.44    0.24
  -1  -3  -7    1.90    0.33
   1   3   7    2.17    0.26
   1   3   7    1.94    0.35
  -2  -3  -7   11.56    0.71
   2   3   7    9.31    0.64
   3   3   7    7.95    0.55
   4   3   7    5.73    0.53
   5   3   7    2.09    0.45
   6   3   7    3.31    0.54
   7   3   7    1.97    0.53
   9  -4  -7    1.76    0.63
   8  -4  -7    9.66    0.76
   8  -4  -7    7.61    0.63
   7  -4  -7    2.26    0.51
   7  -4  -7    3.64    0.49
   6  -4  -7    1.77    0.40
   6  -4  -7    1.86    0.46
   5  -4  -7    0.26    0.32
   5  -4  -7    0.02    0.32
   4  -4  -7    0.50    0.29
   4  -4  -7    0.70    0.32
   3  -4  -7   -0.09    0.25
  -3   4   7   -0.02    0.30
   2  -4  -7   17.97    0.70
  -2   4   7   17.04    0.76
   1  -4  -7   25.62    0.83
  -1   4   7   22.29    0.84
  -1   4   7   25.89    0.79
   0  -4  -7    8.07    0.58
   0   4   7    7.52    0.52
  -1  -4  -7   28.91    1.03
   1   4   7   26.98    0.95
  -2  -4  -7   -0.32    0.36
   2   4   7   -0.10    0.33
  -3  -4  -7    1.98    0.51
   3   4   7    0.71    0.38
  -4  -4  -7    0.41    0.51
   4   4   7    0.56    0.42
   5   4   7   -0.12    0.44
   6   4   7   -0.12    0.48
   9  -5  -7    0.63    0.61
   8  -5  -7    0.68    0.52
   7  -5  -7    0.89    0.42
   7  -5  -7    1.29    0.50
   6  -5  -7    4.21    0.48
   5  -5  -7    4.77    0.49
   5  -5  -7    4.21    0.45
  -5   5   7    4.26    0.50
   4  -5  -7    7.30    0.50
  -4   5   7    7.83    0.57
   3  -5  -7    5.52    0.45
  -3   5   7    5.77    0.50
   2  -5  -7   23.79    0.89
   1  -5  -7    1.24    0.35
  -1   5   7    0.96    0.36
   0  -5  -7    0.17    0.35
   0   5   7    0.04    0.35
  -1  -5  -7    0.51    0.37
   1   5   7    0.63    0.38
  -2  -5  -7    1.43    0.47
   2   5   7    1.09    0.43
  -3  -5  -7    1.89    0.51
   3   5   7    0.74    0.43
  -4  -5  -7    0.66    0.58
   4   5   7    0.35    0.46
  -5  -5  -7    1.65    0.66
   5   5   7    1.25    0.54
  -6  -5  -7    0.79    0.77
   6   5   7    0.38    0.54
   8  -6  -7    3.48    0.59
   6  -6  -7    1.91    0.49
  -6   6   7    2.67    0.50
   5  -6  -7    3.56    0.49
  -5   6   7    2.67    0.48
   4  -6  -7    1.32    0.39
  -4   6   7    1.10    0.42
   3  -6  -7    0.41    0.36
  -3   6   7    0.97    0.40
   2  -6  -7    2.88    0.42
  -2   6   7    2.61    0.46
   1  -6  -7    5.21    0.52
  -1   6   7    5.78    0.55
   0  -6  -7    0.52    0.43
   0   6   7    0.71    0.41
  -1  -6  -7    7.24    0.65
   1   6   7    7.36    0.61
  -2  -6  -7    1.67    0.54
   2   6   7    0.90    0.44
  -3  -6  -7    3.26    0.65
   3   6   7    3.43    0.57
  -4  -6  -7   -0.06    0.55
   4   6   7   -0.15    0.50
  -5  -6  -7    0.32    0.70
   5   6   7   -0.08    0.53
   6  -7  -7   -0.92    0.46
   5  -7  -7    1.51    0.47
  -5   7   7    1.16    0.45
   4  -7  -7    5.04    0.55
  -4   7   7    5.08    0.56
   3  -7  -7    2.98    0.49
  -3   7   7    1.86    0.48
   2  -7  -7    2.89    0.50
  -2   7   7    3.42    0.53
   1  -7  -7    0.22    0.41
  -1   7   7    0.03    0.41
   0  -7  -7    1.66    0.53
   0   7   7    2.80    0.49
  -1  -7  -7    0.36    0.51
   1   7   7    0.13    0.44
  -2  -7  -7    5.39    0.71
   2   7   7    4.53    0.61
  -3  -7  -7    0.48    0.63
   3   7   7   -0.11    0.49
  -4  -7  -7   -0.76    0.63
   4   7   7    0.19    0.55
  -5   8   7    2.55    0.54
   4  -8  -7    1.38    0.50
  -4   8   7    0.89    0.50
   3  -8  -7    0.73    0.46
  -3   8   7   -0.07    0.43
   2  -8  -7    0.92    0.50
  -2   8   7    0.04    0.44
   1  -8  -7    4.46    0.64
  -1   8   7    3.82    0.55
   0  -8  -7    0.84    0.54
   0   8   7    0.86    0.49
  -1  -8  -7    1.70    0.63
   1   8   7    1.18    0.52
  -2  -8  -7    0.89    0.65
   2   8   7    0.15    0.53
  -4   9   7    0.75    0.49
  -3   9   7    1.23    0.52
  -2   9   7    0.18    0.48
  -1   9   7   -0.17    0.50
   0   9   7    0.85    0.52
   0 -12   8    0.01    0.65
   1 -12   8    2.62    0.73
   2 -12   8    1.57    0.69
   3 -12   8    0.21    0.62
   4 -12   8   -0.56    0.58
  -3 -11   8    0.68    0.73
  -2 -11   8   -0.30    0.63
  -1 -11   8    0.91    0.64
   0 -11   8   -0.30    0.58
   1 -11   8    0.39    0.57
   2 -11   8    5.44    0.75
   3 -11   8   -0.01    0.53
   4 -11   8    0.28    0.54
   5 -11   8    1.45    0.59
   6 -11   8    1.36    0.62
   4  10  -8    0.42    0.48
  -4 -10   8    0.37    0.64
   3  10  -8    0.20    0.44
  -3 -10   8   -0.33    0.59
   2  10  -8    0.80    0.40
  -2 -10   8   -0.09    0.57
  -1 -10   8    0.03    0.55
   0 -10   8    2.23    0.60
   1 -10   8    0.14    0.51
   2 -10   8   -0.01    0.46
   3 -10   8    6.56    0.68
   3 -10   8    7.59    0.63
   4 -10   8   -0.17    0.41
   4 -10   8    0.66    0.53
   5 -10   8   -0.01    0.49
   5 -10   8    0.32    0.47
   6 -10   8    1.18    0.55
   6 -10   8    0.73    0.51
   7 -10   8    1.63    0.60
   7 -10   8    1.58    0.60
   5   9  -8   -0.35    0.45
  -5  -9   8    0.44    0.63
   4   9  -8    0.06    0.43
  -4  -9   8   -0.13    0.57
   3   9  -8   -0.17    0.37
  -3  -9   8    0.52    0.54
   2   9  -8    1.84    0.41
  -2  -9   8    2.31    0.60
   1   9  -8    1.10    0.34
  -1  -9   8    0.83    0.49
   0  -9   8    0.13    0.44
   0  -9   8    0.08    0.38
   1  -9   8   -0.07    0.42
   1  -9   8    0.26    0.38
   2  -9   8    4.38    0.56
   2  -9   8    4.75    0.53
   3  -9   8    1.30    0.45
   3  -9   8    1.59    0.43
   4  -9   8    7.37    0.65
   4  -9   8    7.82    0.64
   5  -9   8    8.61    0.69
   5  -9   8    8.15    0.68
   6  -9   8    1.62    0.52
   6  -9   8    1.44    0.51
   7  -9   8   -0.94    0.49
   6   8  -8    1.42    0.50
  -6  -8   8    1.14    0.66
   5   8  -8    0.50    0.43
  -5  -8   8    0.83    0.58
   4   8  -8    6.49    0.57
  -4  -8   8    6.45    0.72
   3   8  -8    0.44    0.36
  -3  -8   8    0.55    0.49
   2   8  -8    0.88    0.33
  -2  -8   8    0.33    0.41
  -2  -8   8    0.22    0.44
   1   8  -8    1.92    0.32
  -1  -8   8    3.13    0.48
  -1  -8   8    1.81    0.46
   0   8  -8   12.51    0.56
   0  -8   8   11.45    0.77
   0  -8   8   12.82    0.81
   1  -8   8    8.84    0.62
   1  -8   8    7.65    0.59
   2  -8   8    0.43    0.37
   2  -8   8    0.85    0.39
   3  -8   8    1.80    0.41
   3  -8   8    1.42    0.42
   4  -8   8    0.31    0.38
   4  -8   8   -0.06    0.40
   5  -8   8   -0.11    0.41
   5  -8   8    0.19    0.43
   6  -8   8    4.20    0.56
   6  -8   8    3.18    0.57
   7  -8   8    5.05    0.65
   8  -8   8   12.41    0.93
   7   7  -8   -0.67    0.46
  -7  -7   8   -0.49    0.68
   6   7  -8    1.64    0.47
  -6  -7   8    1.09    0.66
   5   7  -8    1.01    0.41
  -5  -7   8    1.86    0.61
   4   7  -8    5.04    0.49
  -4  -7   8    4.98    0.59
  -4  -7   8    4.41    0.60
   3   7  -8   -0.45    0.29
  -3  -7   8    0.31    0.42
  -3  -7   8    0.10    0.44
   2   7  -8    0.12    0.26
  -2  -7   8   -0.40    0.38
  -2  -7   8   -0.58    0.38
   1   7  -8    1.13    0.26
  -1  -7   8    1.46    0.41
  -1  -7   8    1.84    0.43
   0   7  -8    0.26    0.21
   0  -7   8    0.10    0.35
   0  -7   8    0.18    0.36
  -1   7  -8    4.37    0.29
   1  -7   8    4.00    0.48
   1  -7   8    4.27    0.44
   2  -7   8   43.98    1.38
   2  -7   8   42.69    1.27
   3  -7   8   20.30    0.93
   3  -7   8   20.48    0.81
   4  -7   8    0.74    0.35
   4  -7   8    0.41    0.39
   5  -7   8   14.46    0.83
   5  -7   8   13.01    0.73
   6  -7   8   14.06    0.89
   7  -7   8    1.33    0.51
   8  -7   8    3.10    0.62
   7   6  -8   -0.13    0.45
   6   6  -8    0.01    0.39
  -6  -6   8    0.17    0.57
   5   6  -8    0.36    0.36
  -5  -6   8    0.22    0.51
   4   6  -8    0.28    0.31
  -4  -6   8   -0.16    0.43
   3   6  -8    2.14    0.33
  -3  -6   8    2.40    0.43
  -3  -6   8    2.65    0.48
   2   6  -8    1.72    0.28
  -2  -6   8    2.24    0.43
  -2  -6   8    1.77    0.39
   1   6  -8    1.50    0.25
  -1  -6   8    1.62    0.34
  -1  -6   8    2.10    0.43
   0   6  -8   15.51    0.54
   0  -6   8   14.90    0.69
   0  -6   8   13.83    0.81
  -1   6  -8    2.13    0.21
   1  -6   8    1.74    0.40
   1  -6   8    2.31    0.31
   2  -6   8   11.15    0.73
   2  -6   8   10.26    0.58
   3  -6   8   20.41    0.91
   3  -6   8   18.66    0.72
   4  -6   8    0.22    0.31
   4  -6   8    0.16    0.35
   5  -6   8    1.41    0.41
   6  -6   8    3.14    0.53
   7  -6   8    8.87    0.71
   8  -6   8    4.28    0.66
   9  -6   8    2.62    0.67
   8   5  -8   -0.06    0.49
   7   5  -8    1.12    0.46
   6   5  -8    3.13    0.46
   5   5  -8    0.34    0.33
   4   5  -8    0.35    0.29
  -4  -5   8    0.52    0.38
   3   5  -8   13.27    0.59
  -3  -5   8   13.12    0.71
   2   5  -8    7.43    0.44
  -2  -5   8    7.16    0.49
  -2  -5   8    7.82    0.60
   1   5  -8    1.19    0.22
  -1  -5   8    1.45    0.37
  -1  -5   8    1.62    0.29
   0   5  -8    0.01    0.16
   0  -5   8   -0.18    0.31
   0  -5   8    0.01    0.21
  -1   5  -8    0.20    0.15
   1  -5   8    0.08    0.31
   1  -5   8    0.20    0.22
  -2   5  -8   20.01    0.54
   2  -5   8   19.64    0.87
   2  -5   8   18.62    0.65
   3  -5   8   15.17    0.81
   3  -5   8   16.04    0.61
   4  -5   8   25.32    0.84
   4  -5   8   26.03    1.01
   5  -5   8   23.81    0.98
   6  -5   8   15.93    0.89
   7  -5   8    0.13    0.45
   8  -5   8   -0.36    0.52
   9  -5   8   -0.01    0.57
   8   4  -8    1.55    0.50
   7   4  -8    0.10    0.40
   6   4  -8    3.69    0.46
   5   4  -8    9.12    0.61
   4   4  -8   18.34    0.72
   3   4  -8    2.75    0.31
  -3  -4   8    2.98    0.38
   2   4  -8   10.94    0.49
  -2  -4   8   10.86    0.54
  -2  -4   8   12.36    0.72
   1   4  -8    7.82    0.39
  -1  -4   8    7.08    0.53
  -1  -4   8    6.88    0.43
   0   4  -8   78.60    1.67
   0  -4   8   75.97    2.02
   0  -4   8   75.67    1.75
  -1   4  -8  113.24    2.33
   1  -4   8  108.60    2.46
   1  -4   8  113.02    2.74
  -2   4  -8   29.16    0.73
   2  -4   8   29.12    0.80
   2  -4   8   28.51    1.01
   3  -4   8    3.62    0.43
   3  -4   8    3.99    0.23
   4  -4   8    0.48    0.33
   5  -4   8    0.61    0.37
   6  -4   8    8.91    0.67
   7  -4   8   13.03    0.85
   8  -4   8    7.75    0.72
   9  -4   8   10.16    0.85
   9   3  -8   -0.01    0.51
   8   3  -8    0.64    0.47
   7   3  -8    0.62    0.41
   6   3  -8    1.12    0.37
   5   3  -8    6.51    0.48
   4   3  -8   46.09    1.21
   3   3  -8   10.54    0.51
   2   3  -8    0.62    0.20
  -2  -3   8    0.40    0.20
   1   3  -8   19.23    0.60
  -1  -3   8   19.28    0.83
  -1  -3   8   18.88    0.55
   0   3  -8   13.74    0.48
   0  -3   8   14.08    0.73
   0  -3   8   14.10    0.41
  -1   3  -8   -0.02    0.15
   1  -3   8    0.10    0.14
   1  -3   8   -0.23    0.25
   2  -3   8   41.09    0.98
   2  -3   8   39.51    1.22
   3  -3   8   39.42    0.96
   3  -3   8   40.15    1.25
   4  -3   8   22.85    0.64
   4  -3   8   22.27    0.89
   5  -3   8   14.63    0.79
   6  -3   8   21.04    0.96
   7  -3   8    2.36    0.51
   8  -3   8    0.94    0.54
   9  -3   8    0.57    0.60
   9   2  -8    0.79    0.51
   8   2  -8    1.39    0.48
   7   2  -8    0.16    0.38
   6   2  -8    0.14    0.32
   5   2  -8   10.16    0.61
   4   2  -8    0.13    0.24
   3   2  -8    0.18    0.21
   2   2  -8    7.14    0.41
  -2  -2   8    5.62    0.33
   1   2  -8    5.76    0.37
  -1  -2   8    5.89    0.47
   0   2  -8   23.97    0.69
   0  -2   8   23.45    0.88
  -1   2  -8   28.24    0.77
   1  -2   8   27.99    0.96
   2  -2   8   18.81    0.61
   2  -2   8   19.63    0.80
   3  -2   8    4.91    0.32
   3  -2   8    4.42    0.43
   4  -2   8    2.09    0.26
   4  -2   8    2.08    0.38
   5  -2   8   -0.05    0.22
   5  -2   8    0.23    0.36
   6  -2   8    4.88    0.54
   7  -2   8   10.79    0.81
   8  -2   8    2.85    0.58
   9   1  -8    1.44    0.51
   8   1  -8   -0.20    0.41
   7   1  -8   -0.30    0.35
   6   1  -8    1.34    0.36
   5   1  -8    0.85    0.30
   4   1  -8   19.56    0.72
   3   1  -8   12.13    0.54
   2   1  -8   30.48    0.85
   1   1  -8   21.94    0.68
  -1  -1   8   20.94    0.84
   0   1  -8    2.53    0.26
   0  -1   8    1.89    0.32
   1  -1   8    3.41    0.36
   1  -1   8    4.07    0.31
   2  -1   8    3.68    0.30
   2  -1   8    4.28    0.39
   3  -1   8   18.77    0.67
   3  -1   8   19.78    0.80
   4  -1   8   67.20    1.60
   4  -1   8   68.03    1.81
   5  -1   8   25.82    1.00
   5  -1   8   26.26    0.85
   6  -1   8    5.60    0.57
   7  -1   8    3.81    0.57
   8  -1   8    1.81    0.56
   9   0  -8    0.79    0.49
   8   0  -8    0.94    0.45
   7   0  -8    7.35    0.58
   6   0  -8   12.60    0.70
   5   0  -8   18.39    0.73
   4   0  -8    2.61    0.32
   3   0  -8    6.98    0.46
   2   0  -8    7.61    0.44
   1   0  -8   32.75    0.91
  -1   0   8   34.97    1.08
   0   0  -8   72.86    1.70
   0   0   8   76.20    1.89
   1   0   8   54.83    1.47
   1   0   8   56.60    1.36
   2   0   8  123.14    2.87
   2   0   8  120.31    2.63
   3   0   8    5.18    0.39
   3   0   8    5.05    0.43
   4   0   8    0.26    0.27
   4   0   8    0.61    0.33
   5   0   8    0.70    0.31
   5   0   8    1.23    0.39
   6   0   8    4.41    0.54
   6   0   8    5.28    0.49
   7   0   8    4.99    0.59
   8   0   8    0.92    0.53
   9  -1  -8    0.13    0.46
   8  -1  -8    0.08    0.41
   7  -1  -8    0.04    0.36
   6  -1  -8    2.51    0.40
   5  -1  -8    2.14    0.35
   4  -1  -8   64.31    1.59
   3  -1  -8   32.80    0.95
   2  -1  -8    1.96    0.29
   1  -1  -8   17.16    0.44
   1  -1  -8   18.28    0.67
  -1   1   8   17.47    0.73
   0  -1  -8    7.23    0.31
   0   1   8    7.07    0.52
   0   1   8    6.57    0.41
  -1  -1  -8    4.42    0.31
   1   1   8    4.21    0.36
   1   1   8    4.62    0.37
   2   1   8    3.07    0.35
   2   1   8    3.19    0.36
   3   1   8   15.56    0.72
   3   1   8   17.62    0.74
   4   1   8   18.44    0.80
   4   1   8   18.77    0.77
   5   1   8    3.42    0.45
   5   1   8    3.00    0.43
   6   1   8    6.04    0.56
   6   1   8    6.43    0.58
   7   1   8    1.28    0.46
   9  -2  -8    1.57    0.51
   8  -2  -8    2.25    0.48
   7  -2  -8    2.32    0.46
   6  -2  -8    2.34    0.42
   5  -2  -8    0.06    0.31
   4  -2  -8    2.50    0.36
   3  -2  -8    0.39    0.27
   2  -2  -8   34.20    0.86
   2  -2  -8   35.62    1.02
   1  -2  -8    5.73    0.34
  -1   2   8    5.19    0.41
  -1   2   8    5.12    0.40
   0  -2  -8   18.02    0.59
   0   2   8   17.56    0.70
   0   2   8   17.47    0.70
  -1  -2  -8   10.04    0.53
   1   2   8   10.87    0.62
   1   2   8   10.48    0.56
  -2  -2  -8   13.30    0.74
   2   2   8   14.62    0.70
   2   2   8   14.23    0.65
   3   2   8    3.01    0.36
   3   2   8    3.09    0.40
   4   2   8    0.14    0.31
   4   2   8    0.19    0.34
   5   2   8   -0.55    0.36
   6   2   8    0.53    0.45
   7   2   8    5.36    0.62
   8  -3  -8   -0.14    0.44
   7  -3  -8    2.96    0.50
   6  -3  -8    3.36    0.46
   5  -3  -8    0.22    0.34
   4  -3  -8   21.28    0.84
   3  -3  -8   21.83    0.72
   3  -3  -8   25.53    0.88
   2  -3  -8   19.91    0.66
  -2   3   8   19.87    0.77
   1  -3  -8    3.30    0.30
  -1   3   8    3.16    0.35
  -1   3   8    3.69    0.39
   0  -3  -8    1.98    0.29
   0   3   8    2.35    0.36
   0   3   8    2.15    0.29
  -1  -3  -8    0.77    0.31
   1   3   8    0.58    0.34
   1   3   8    0.89    0.26
  -2  -3  -8    3.31    0.43
   2   3   8    3.59    0.44
  -3  -3  -8    1.44    0.46
   3   3   8    1.93    0.42
   4   3   8   10.08    0.66
   5   3   8    7.38    0.64
   6   3   8    0.04    0.47
   7   3   8    0.75    0.55
   8  -4  -8    1.89    0.52
   7  -4  -8    3.97    0.53
   6  -4  -8    7.68    0.61
   5  -4  -8   13.33    0.76
   4  -4  -8    1.30    0.32
   4  -4  -8    1.21    0.38
  -4   4   8    1.80    0.41
   3  -4  -8    2.15    0.31
  -3   4   8    1.19    0.37
   2  -4  -8    7.77    0.52
  -2   4   8    8.19    0.61
  -2   4   8    7.19    0.53
   1  -4  -8    0.82    0.29
  -1   4   8    0.21    0.33
   0  -4  -8   15.28    0.70
   0   4   8   16.39    0.78
  -1  -4  -8   15.64    0.78
   1   4   8   15.81    0.81
  -2  -4  -8   12.25    0.78
   2   4   8   10.06    0.66
  -3  -4  -8    4.32    0.58
   3   4   8    4.79    0.54
  -4  -4  -8    0.48    0.53
   4   4   8    0.50    0.45
  -5  -4  -8   -0.32    0.62
   5   4   8    0.78    0.49
   6   4   8    0.75    0.54
   7  -5  -8    0.09    0.44
   6  -5  -8    0.50    0.43
  -5   5   8   -0.39    0.39
   4  -5  -8   21.63    0.82
  -4   5   8   19.74    0.90
   3  -5  -8    5.90    0.46
  -3   5   8    5.31    0.52
   2  -5  -8    2.90    0.40
  -2   5   8    3.01    0.45
   1  -5  -8    2.17    0.39
  -1   5   8    2.05    0.42
   0  -5  -8    2.02    0.40
   0   5   8    1.64    0.44
  -1  -5  -8    0.62    0.41
   1   5   8    0.89    0.42
  -2  -5  -8    3.77    0.56
   2   5   8    2.26    0.48
  -3  -5  -8   -0.35    0.48
   3   5   8    0.20    0.44
  -4  -5  -8    1.12    0.61
   4   5   8   -0.27    0.46
  -5  -5  -8    2.38    0.68
   5   5   8    1.99    0.58
  -6   6   8   -0.35    0.44
  -5   6   8    0.83    0.47
  -4   6   8    0.62    0.42
  -3   6   8    0.36    0.41
  -2   6   8    2.05    0.46
   1  -6  -8    1.97    0.43
  -1   6   8    1.91    0.49
   0  -6  -8    5.15    0.55
   0   6   8    3.72    0.53
  -1  -6  -8    3.17    0.54
   1   6   8    3.04    0.52
  -2  -6  -8   -0.14    0.50
   2   6   8    0.20    0.46
  -3  -6  -8    0.22    0.57
   3   6   8    0.64    0.50
  -4  -6  -8    1.56    0.62
   4   6   8    1.48    0.58
  -6   7   8    1.98    0.54
  -5   7   8    0.13    0.46
  -4   7   8    2.86    0.55
  -3   7   8    1.14    0.48
  -2   7   8    3.66    0.57
  -1   7   8    1.78    0.48
   0   7   8    0.71    0.46
   1   7   8    0.24    0.49
   2   7   8   -0.09    0.49
   3   7   8    1.82    0.58
  -5   8   8    1.20    0.54
  -4   8   8    1.91    0.56
  -3   8   8    0.19    0.52
  -2   8   8    0.71    0.49
  -1   8   8   -0.09    0.47
   0   8   8    0.09    0.51
   1   8   8    1.06    0.55
  -3   9   8    1.61    0.56
  -2   9   8    0.81    0.51
  -1   9   8    0.93    0.55
   0 -12   9   -0.60    0.61
   1 -12   9    1.33    0.66
   2 -12   9   -0.33    0.59
   3 -12   9    1.56    0.67
   4 -12   9   -0.09    0.59
  -2 -11   9    1.14    0.65
  -1 -11   9    0.07    0.61
   0 -11   9    0.86    0.62
   1 -11   9    0.60    0.56
   2 -11   9    0.10    0.54
   3 -11   9   -0.12    0.53
   4 -11   9    5.29    0.71
   5 -11   9    1.00    0.59
   4  10  -9   -0.60    0.45
  -4 -10   9   -0.86    0.59
   3  10  -9    0.01    0.42
  -3 -10   9    0.37    0.59
   2  10  -9    0.05    0.39
  -2 -10   9   -0.20    0.57
  -1 -10   9    0.35    0.53
   0 -10   9    0.20    0.49
   1 -10   9    5.89    0.65
   2 -10   9    1.70    0.49
   2 -10   9    2.41    0.55
   3 -10   9   -0.04    0.44
   3 -10   9    0.67    0.49
   4 -10   9   -0.01    0.47
   4 -10   9    0.17    0.45
   5 -10   9    0.11    0.50
   5 -10   9    0.28    0.52
   6 -10   9    1.26    0.55
   6 -10   9    0.83    0.54
   5   9  -9    1.32    0.49
  -5  -9   9   -0.52    0.64
   4   9  -9   -0.59    0.40
  -4  -9   9   -0.29    0.55
   3   9  -9    0.77    0.40
  -3  -9   9    1.40    0.56
   2   9  -9    0.27    0.35
  -2  -9   9    0.17    0.49
   1   9  -9   -0.25    0.30
  -1  -9   9    0.04    0.45
   0  -9   9    0.18    0.43
   0  -9   9   -0.08    0.42
   1  -9   9   -0.22    0.41
   1  -9   9    0.00    0.40
   2  -9   9    8.08    0.66
   2  -9   9    7.03    0.61
   3  -9   9    1.84    0.49
   3  -9   9    1.72    0.48
   4  -9   9    1.22    0.45
   4  -9   9    1.58    0.50
   5  -9   9    2.73    0.56
   5  -9   9    2.96    0.54
   6  -9   9    6.23    0.64
   6  -9   9    6.36    0.72
   7  -9   9    4.03    0.67
   6   8  -9    1.49    0.51
  -6  -8   9    1.66    0.65
   5   8  -9   -0.03    0.41
  -5  -8   9    0.94    0.57
   4   8  -9    3.59    0.48
  -4  -8   9    4.24    0.67
   3   8  -9    0.32    0.35
  -3  -8   9    1.24    0.49
  -3  -8   9    0.47    0.50
   2   8  -9    0.82    0.32
  -2  -8   9    0.93    0.47
  -2  -8   9    1.40    0.47
   1   8  -9    2.12    0.34
  -1  -8   9    1.17    0.47
  -1  -8   9    1.98    0.45
   0   8  -9    1.45    0.28
   0  -8   9    1.45    0.44
   0  -8   9    1.43    0.46
   1  -8   9   10.23    0.71
   1  -8   9   11.18    0.69
   2  -8   9    0.85    0.38
   2  -8   9    1.03    0.45
   3  -8   9   13.29    0.88
   3  -8   9   14.74    0.79
   4  -8   9    1.41    0.48
   4  -8   9    1.20    0.42
   5  -8   9    0.61    0.43
   5  -8   9   -0.04    0.44
   6  -8   9    8.13    0.74
   7  -8   9    1.42    0.58
   8  -8   9    1.41    0.64
  -7  -7   9   -0.83    0.62
   6   7  -9    0.07    0.44
  -6  -7   9   -0.44    0.60
   5   7  -9    0.39    0.39
  -5  -7   9    0.99    0.53
  -5  -7   9    1.62    0.53
   4   7  -9   -0.26    0.33
  -4  -7   9    1.30    0.50
  -4  -7   9    0.34    0.45
   3   7  -9    1.70    0.35
  -3  -7   9    2.38    0.51
  -3  -7   9    2.24    0.51
   2   7  -9    4.20    0.39
  -2  -7   9    4.98    0.58
  -2  -7   9    4.89    0.51
   1   7  -9    4.56    0.37
  -1  -7   9    4.32    0.55
  -1  -7   9    4.99    0.49
   0   7  -9    0.42    0.22
   0  -7   9   -0.33    0.38
   0  -7   9   -0.05    0.33
   1  -7   9    4.45    0.43
   1  -7   9    4.17    0.54
   2  -7   9   -0.26    0.39
   2  -7   9    0.06    0.29
   3  -7   9    2.55    0.38
   3  -7   9    2.38    0.49
   4  -7   9   19.77    0.83
   4  -7   9   19.97    0.98
   5  -7   9    7.75    0.67
   5  -7   9    9.43    0.65
   6  -7   9    8.83    0.75
   7  -7   9    0.59    0.52
   8  -7   9    0.27    0.60
   7   6  -9    1.11    0.50
  -7  -6   9    1.67    0.67
   6   6  -9   -0.18    0.40
  -6  -6   9    0.01    0.57
   5   6  -9    0.60    0.38
  -5  -6   9    1.33    0.53
   4   6  -9    1.73    0.37
  -4  -6   9    1.29    0.46
   3   6  -9   -0.09    0.28
  -3  -6   9    0.71    0.43
  -3  -6   9    0.56    0.36
   2   6  -9    6.67    0.43
  -2  -6   9    6.92    0.61
  -2  -6   9    6.83    0.52
   1   6  -9    0.59    0.23
  -1  -6   9    0.81    0.40
  -1  -6   9    0.95    0.32
   0   6  -9   22.16    0.66
   0  -6   9   20.28    0.99
   0  -6   9   20.53    0.78
  -1   6  -9   58.32    1.33
   1  -6   9   58.39    1.73
   1  -6   9   59.15    1.51
   2  -6   9    8.18    0.63
   2  -6   9    6.94    0.51
   3  -6   9    6.68    0.60
   3  -6   9    7.41    0.50
   4  -6   9    0.01    0.38
   4  -6   9    0.12    0.33
   5  -6   9    0.49    0.43
   6  -6   9    9.09    0.73
   7  -6   9   10.77    0.80
   8  -6   9    8.37    0.78
   8   5  -9    0.19    0.50
   7   5  -9   -0.43    0.42
   6   5  -9    0.15    0.38
   5   5  -9   15.49    0.76
  -5  -5   9   17.87    0.98
   4   5  -9    3.98    0.41
  -4  -5   9    4.61    0.52
   3   5  -9    0.26    0.27
  -3  -5   9    0.59    0.32
  -3  -5   9    0.72    0.40
   2   5  -9    3.50    0.32
  -2  -5   9    4.25    0.52
  -2  -5   9    3.63    0.38
   1   5  -9    6.69    0.43
  -1  -5   9    7.92    0.48
  -1  -5   9    6.51    0.56
   0   5  -9    3.96    0.30
   0  -5   9    3.90    0.31
   0  -5   9    3.69    0.48
  -1   5  -9    1.97    0.23
   1  -5   9    2.40    0.44
   1  -5   9    2.04    0.27
  -2   5  -9   34.91    0.87
   2  -5   9   36.10    1.22
   2  -5   9   36.42    0.98
   3  -5   9   13.65    0.61
   3  -5   9   16.83    0.87
   4  -5   9   13.88    0.82
   5  -5   9   18.14    0.94
   6  -5   9   13.53    0.87
   7  -5   9    7.09    0.69
   8  -5   9    0.35    0.56
   8   4  -9    0.78    0.49
   7   4  -9    1.55    0.46
   6   4  -9    0.37    0.37
   5   4  -9    2.50    0.38
   4   4  -9    0.71    0.30
   3   4  -9    8.50    0.51
  -3  -4   9    8.70    0.56
   2   4  -9    6.60    0.44
  -2  -4   9    6.73    0.40
  -2  -4   9    7.10    0.58
   1   4  -9   14.98    0.56
  -1  -4   9   15.11    0.80
  -1  -4   9   14.60    0.54
   0   4  -9    8.72    0.43
   0  -4   9    9.24    0.61
   0  -4   9    8.22    0.39
  -1   4  -9   32.93    0.86
   1  -4   9   32.42    0.84
   1  -4   9   31.96    1.13
  -2   4  -9    6.54    0.40
   2  -4   9    8.43    0.43
   2  -4   9    7.09    0.55
   2  -4   9    6.79    0.41
   3  -4   9   45.75    1.43
   4  -4   9    1.12    0.39
   5  -4   9    0.57    0.42
   6  -4   9    5.30    0.60
   7  -4   9    6.39    0.66
   8  -4   9    3.18    0.63
   8   3  -9    0.86    0.49
   7   3  -9   -0.04    0.40
   6   3  -9    0.55    0.36
   5   3  -9    4.04    0.43
   4   3  -9    0.58    0.29
   3   3  -9   13.12    0.57
  -3  -3   9   11.29    0.58
   2   3  -9   26.27    0.78
  -2  -3   9   25.77    1.01
  -2  -3   9   25.57    0.73
   1   3  -9    5.88    0.39
  -1  -3   9    5.31    0.28
  -1  -3   9    5.61    0.49
   0   3  -9    0.11    0.19
   0  -3   9   -0.20    0.29
   0  -3   9    0.04    0.12
  -1   3  -9   -0.13    0.18
   1  -3   9    0.13    0.30
   2  -3   9   19.57    0.62
   2  -3   9   17.59    0.83
   3  -3   9   22.05    0.91
   3  -3   9   20.84    0.68
   4  -3   9   29.41    1.09
   5  -3   9   31.23    1.16
   6  -3   9    8.09    0.68
   7  -3   9    0.76    0.48
   8  -3   9    1.72    0.59
   9   2  -9   -0.08    0.49
   8   2  -9   -0.06    0.43
   7   2  -9    3.27    0.48
   6   2  -9    3.62    0.45
   5   2  -9    2.93    0.38
   4   2  -9   23.08    0.80
   3   2  -9    0.41    0.24
   2   2  -9   10.98    0.50
  -2  -2   9    9.44    0.35
   1   2  -9   31.74    0.88
  -1  -2   9   31.91    1.08
   0   2  -9   58.05    1.39
   0  -2   9   60.08    1.64
  -1   2  -9  112.07    2.40
   1  -2   9  111.62    2.73
   2  -2   9   16.10    0.78
   2  -2   9   15.51    0.61
   3  -2   9    6.34    0.52
   3  -2   9    7.03    0.48
   4  -2   9    0.17    0.23
   4  -2   9   -0.10    0.35
   5  -2   9    0.31    0.38
   6  -2   9    6.63    0.62
   7  -2   9    6.37    0.65
   8  -2   9   10.36    0.82
   9   1  -9    0.45    0.51
   8   1  -9   -0.20    0.43
   7   1  -9   -0.02    0.38
   6   1  -9    1.92    0.40
   5   1  -9   15.75    0.71
   4   1  -9   26.14    0.86
   3   1  -9   23.35    0.76
   2   1  -9    1.06    0.25
   1   1  -9   17.86    0.65
  -1  -1   9   17.35    0.80
   0   1  -9   15.10    0.60
   0  -1   9   15.75    0.76
   1  -1   9    0.94    0.31
   1  -1   9    1.25    0.26
   2  -1   9   38.41    1.04
   2  -1   9   38.79    1.20
   3  -1   9   44.77    1.19
   3  -1   9   43.54    1.33
   4  -1   9    1.44    0.41
   4  -1   9    1.75    0.31
   5  -1   9   22.49    0.84
   5  -1   9   20.70    0.94
   6  -1   9   17.28    0.90
   7  -1   9   -0.71    0.47
   8  -1   9    4.06    0.65
   9   0  -9    1.66    0.55
   8   0  -9    1.95    0.49
   7   0  -9    1.61    0.45
   6   0  -9    0.48    0.36
   5   0  -9   15.44    0.73
   4   0  -9   -0.19    0.26
   3   0  -9    1.25    0.28
   2   0  -9    5.07    0.38
   1   0  -9    5.03    0.38
  -1   0   9    4.07    0.41
   0   0  -9   33.21    0.97
   0   0   9   33.06    1.08
   0   0   9   35.06    0.99
  -1   0  -9   24.24    0.68
   1   0   9   25.15    0.82
   1   0   9   23.06    0.88
   2   0   9    4.24    0.38
   2   0   9    4.70    0.43
   3   0   9   27.71    0.91
   3   0   9   28.00    0.99
   4   0   9    0.28    0.31
   4   0   9    0.16    0.34
   5   0   9    0.33    0.35
   5   0   9    0.50    0.41
   6   0   9    1.50    0.42
   6   0   9    1.69    0.48
   7   0   9    2.68    0.55
   9  -1  -9    1.43    0.54
   8  -1  -9    0.31    0.45
   7  -1  -9    0.90    0.41
   6  -1  -9    0.99    0.37
   5  -1  -9   12.61    0.73
   4  -1  -9    1.45    0.33
   3  -1  -9   41.07    1.16
   2  -1  -9   12.91    0.60
   1  -1  -9    5.36    0.41
  -1   1   9    4.89    0.44
   0   1   9    4.02    0.40
   0   1   9    3.55    0.36
  -1  -1  -9    1.52    0.23
   1   1   9    1.46    0.31
   1   1   9    1.44    0.32
   2   1   9    6.11    0.46
   2   1   9    6.17    0.46
   3   1   9   13.92    0.72
   3   1   9   14.14    0.71
   4   1   9   17.10    0.78
   4   1   9   16.54    0.82
   5   1   9   11.53    0.76
   5   1   9   11.44    0.73
   6   1   9    7.72    0.64
   9  -2  -9    0.18    0.52
   8  -2  -9    3.95    0.58
   7  -2  -9    2.14    0.48
   6  -2  -9    8.55    0.63
   5  -2  -9   36.07    1.18
   4  -2  -9   18.96    0.78
   3  -2  -9    2.09    0.36
   2  -2  -9    2.11    0.35
  -2   2   9    1.78    0.37
  -1   2   9   10.46    0.64
  -1   2   9   10.30    0.62
   0   2   9   40.11    1.17
   0   2   9   43.09    1.21
   1   2   9   44.63    1.27
   1   2   9   45.04    1.27
  -2  -2  -9   16.06    0.75
   2   2   9   15.51    0.79
   2   2   9   15.49    0.73
   3   2   9    5.07    0.44
   3   2   9    5.71    0.51
   4   2   9    0.17    0.37
   5   2   9   -0.74    0.40
   6   2   9    0.67    0.49
   7   2   9    0.80    0.52
   9  -3  -9   -0.86    0.51
   8  -3  -9   -0.19    0.48
   7  -3  -9    0.67    0.45
   6  -3  -9    0.11    0.39
   5  -3  -9   13.62    0.79
   3  -3  -9   12.76    0.70
  -2   3   9    3.21    0.41
  -2   3   9    3.93    0.43
  -1   3   9    7.79    0.51
  -1   3   9    7.96    0.54
   0   3   9    2.53    0.40
   0   3   9    2.52    0.33
   1   3   9   -0.35    0.34
  -2  -3  -9    1.59    0.37
   2   3   9    0.54    0.38
  -3  -3  -9    7.77    0.62
   3   3   9    6.57    0.58
  -4  -3  -9    2.39    0.57
   4   3   9    2.72    0.50
   5   3   9    1.22    0.49
   6   3   9    3.04    0.60
   8  -4  -9    2.15    0.55
   7  -4  -9    2.53    0.53
   6  -4  -9   -0.63    0.38
   5  -4  -9    8.57    0.62
   4  -4  -9   -0.05    0.37
  -4   4   9    0.52    0.41
  -3   4   9    0.04    0.36
  -2   4   9    3.60    0.46
  -1   4   9    3.56    0.46
   0   4   9    4.96    0.52
   1   4   9    2.97    0.48
   2   4   9    4.44    0.54
   3   4   9    0.72    0.46
   4   4   9   -0.47    0.45
   5   4   9   -0.38    0.50
   7  -5  -9    0.56    0.48
   6  -5  -9    0.50    0.47
  -6   5   9    0.29    0.48
  -5   5   9    1.65    0.50
  -4   5   9    3.78    0.53
  -3   5   9    9.05    0.65
  -2   5   9    5.06    0.54
  -1   5   9    3.38    0.49
   0   5   9    0.14    0.41
   1   5   9    0.02    0.44
   2   5   9    0.11    0.44
   3   5   9    1.69    0.52
   4   5   9    2.26    0.59
   5   5   9    0.90    0.58
  -7   6   9    3.15    0.62
  -6   6   9    3.13    0.58
  -5   6   9    3.94    0.60
  -4   6   9    0.34    0.46
  -3   6   9    1.03    0.46
  -2   6   9    2.05    0.50
  -1   6   9    0.49    0.48
   0   6   9    2.57    0.52
   1   6   9    0.51    0.47
   2   6   9    7.69    0.71
   3   6   9   -0.16    0.51
   4   6   9   -0.48    0.54
  -6   7   9    0.96    0.54
  -5   7   9    0.32    0.50
  -4   7   9    4.34    0.62
  -3   7   9    5.93    0.67
  -2   7   9    0.76    0.52
  -1   7   9    1.36    0.51
   0   7   9    1.01    0.51
   1   7   9    1.74    0.57
   2   7   9    0.66    0.54
  -5   8   9   -0.34    0.52
  -4   8   9   -0.22    0.54
  -3   8   9   -0.27    0.54
  -2   8   9    2.18    0.57
  -1   8   9   -0.32    0.49
   0   8   9    0.54    0.55
   0 -12  10   -0.02    0.60
   1 -12  10    1.28    0.62
   2 -12  10   -0.04    0.57
   3 -12  10    0.17    0.62
  -2 -11  10    0.58    0.63
  -1 -11  10    1.91    0.61
   0 -11  10    0.18    0.58
   1 -11  10    0.38    0.52
   2 -11  10    0.36    0.52
   3 -11  10   -0.29    0.53
   4 -11  10    0.57    0.56
   5 -11  10    2.28    0.62
   5 -11  10    2.69    0.62
   4  10 -10   -0.19    0.46
  -4 -10  10   -0.24    0.64
   3  10 -10   -0.28    0.42
  -3 -10  10   -0.67    0.58
   2  10 -10   -0.29    0.39
  -2 -10  10   -0.46    0.56
  -1 -10  10    6.54    0.70
   0 -10  10    0.04    0.51
   1 -10  10    2.06    0.52
   2 -10  10    4.76    0.62
   2 -10  10    4.31    0.59
   3 -10  10    0.26    0.46
   3 -10  10    0.58    0.50
   4 -10  10   -0.42    0.50
   4 -10  10    0.77    0.50
   5 -10  10    2.09    0.59
   5 -10  10    1.01    0.54
   6 -10  10    0.59    0.60
   6 -10  10    0.35    0.54
   5   9 -10   -0.51    0.47
  -5  -9  10    0.60    0.62
   4   9 -10    1.83    0.48
  -4  -9  10    2.25    0.62
   3   9 -10    1.06    0.43
  -3  -9  10    1.23    0.58
   2   9 -10    0.01    0.36
  -2  -9  10    0.44    0.47
   1   9 -10    2.10    0.38
  -1  -9  10    1.76    0.52
  -1  -9  10    2.27    0.54
   0  -9  10    1.94    0.49
   0  -9  10    1.32    0.50
   1  -9  10    2.53    0.48
   1  -9  10    2.62    0.55
   2  -9  10    4.50    0.62
   2  -9  10    5.00    0.55
   3  -9  10    3.60    0.59
   3  -9  10    2.12    0.49
   4  -9  10    9.48    0.69
   4  -9  10   10.81    0.82
   5  -9  10    7.38    0.74
   5  -9  10    7.63    0.67
   6  -9  10    0.46    0.53
   6  -9  10    0.33    0.58
   7  -9  10    0.14    0.59
   6   8 -10    0.81    0.50
  -6  -8  10   -0.04    0.62
   5   8 -10   -0.05    0.43
  -5  -8  10    0.17    0.55
   4   8 -10    0.64    0.42
  -4  -8  10    0.65    0.53
  -4  -8  10    0.89    0.54
   3   8 -10   -0.01    0.36
  -3  -8  10   -0.09    0.47
  -3  -8  10    0.27    0.47
   2   8 -10    1.15    0.34
  -2  -8  10    1.19    0.46
  -2  -8  10    0.94    0.50
   1   8 -10    3.92    0.39
  -1  -8  10    3.95    0.58
  -1  -8  10    5.01    0.54
   0  -8  10    0.79    0.38
   0  -8  10    0.32    0.47
   1  -8  10    3.04    0.56
   1  -8  10    3.12    0.44
   2  -8  10    0.22    0.46
   2  -8  10    0.47    0.36
   3  -8  10    1.57    0.51
   3  -8  10    1.89    0.41
   4  -8  10    0.37    0.39
   4  -8  10   -0.12    0.45
   5  -8  10    0.11    0.44
   5  -8  10    0.41    0.48
   6  -8  10    0.68    0.53
   7  -8  10   14.63    1.03
   6   7 -10    0.34    0.45
  -6  -7  10    0.25    0.59
   5   7 -10   -0.30    0.39
  -5  -7  10    0.20    0.51
  -5  -7  10    0.43    0.51
   4   7 -10   -0.32    0.35
  -4  -7  10    0.73    0.50
  -4  -7  10    0.22    0.46
   3   7 -10   -0.09    0.31
  -3  -7  10    0.51    0.46
  -3  -7  10    0.24    0.42
   2   7 -10    0.71    0.30
  -2  -7  10    0.31    0.38
  -2  -7  10    0.47    0.44
   1   7 -10    0.50    0.27
  -1  -7  10    0.43    0.35
  -1  -7  10   -0.12    0.42
   0   7 -10    4.67    0.35
   0  -7  10    5.38    0.47
   0  -7  10    3.41    0.56
   1  -7  10   12.72    0.91
   1  -7  10   13.28    0.68
   2  -7  10    2.37    0.51
   2  -7  10    2.59    0.39
   3  -7  10    1.96    0.36
   3  -7  10    1.37    0.51
   4  -7  10   11.74    0.88
   4  -7  10   11.62    0.70
   5  -7  10   10.63    0.79
   6  -7  10    8.87    0.78
   7  -7  10    4.45    0.67
   8  -7  10   -0.17    0.59
   7   6 -10    0.50    0.47
   6   6 -10    0.18    0.42
  -6  -6  10    0.11    0.53
   5   6 -10    1.73    0.42
  -5  -6  10    2.79    0.56
   4   6 -10    1.22    0.35
  -4  -6  10    1.20    0.47
  -4  -6  10    0.64    0.39
   3   6 -10    0.19    0.29
  -3  -6  10    0.22    0.44
  -3  -6  10   -0.05    0.35
   2   6 -10    1.63    0.31
  -2  -6  10    1.70    0.37
  -2  -6  10    2.00    0.47
   1   6 -10   25.64    0.80
  -1  -6  10   28.10    1.16
  -1  -6  10   27.92    0.91
   0   6 -10    0.34    0.23
   0  -6  10    0.13    0.27
   0  -6  10   -0.04    0.41
  -1   6 -10   20.31    0.63
   1  -6  10   18.69    1.00
   1  -6  10   18.80    0.72
   2  -6  10   19.32    1.00
   2  -6  10   20.14    0.72
   3  -6  10   20.85    1.04
   3  -6  10   21.41    0.78
   4  -6  10    3.10    0.52
   5  -6  10    1.06    0.49
   6  -6  10    1.85    0.54
   7  -6  10    7.44    0.73
   8  -6  10    1.89    0.64
   7   5 -10    1.65    0.50
   6   5 -10    0.63    0.40
   5   5 -10    0.04    0.34
  -5  -5  10   -0.36    0.41
   4   5 -10    1.71    0.36
  -4  -5  10    2.78    0.46
   3   5 -10    8.64    0.54
  -3  -5  10    8.49    0.67
  -3  -5  10    8.72    0.60
   2   5 -10   14.22    0.59
  -2  -5  10   13.82    0.83
  -2  -5  10   12.61    0.61
   1   5 -10    2.41    0.29
  -1  -5  10    2.25    0.30
  -1  -5  10    2.31    0.47
   0   5 -10    1.71    0.25
   0  -5  10    1.55    0.26
   0  -5  10    0.88    0.41
  -1   5 -10    8.58    0.46
   1  -5  10    8.99    0.66
   1  -5  10    8.03    0.45
   2  -5  10    0.06    0.39
   2  -5  10   -0.32    0.22
   3  -5  10    6.91    0.62
   4  -5  10   26.99    1.14
   5  -5  10   21.96    1.05
   6  -5  10    8.10    0.73
   7  -5  10    1.41    0.56
   8  -5  10   -0.24    0.57
   8   4 -10   -0.11    0.48
   7   4 -10    1.67    0.47
   6   4 -10    0.11    0.37
   5   4 -10    0.34    0.34
   4   4 -10    0.59    0.32
   3   4 -10    4.22    0.38
  -3  -4  10    4.69    0.38
   2   4 -10    0.20    0.24
  -2  -4  10    0.27    0.22
  -2  -4  10    0.20    0.37
   1   4 -10   10.52    0.52
  -1  -4  10   10.59    0.79
   0   4 -10   26.56    0.78
   0  -4  10   27.05    1.07
   0  -4  10   25.91    0.70
  -1   4 -10   53.04    1.26
   1  -4  10   51.72    1.23
   1  -4  10   52.13    1.60
   2  -4  10    0.72    0.40
   2  -4  10    1.14    0.23
   3  -4  10    4.40    0.53
   4  -4  10    2.66    0.48
   5  -4  10    1.88    0.49
   6  -4  10    8.45    0.72
   7  -4  10   11.09    0.83
   8  -4  10    8.93    0.82
   8   3 -10    0.39    0.47
   7   3 -10    1.05    0.44
   6   3 -10   -0.02    0.35
   5   3 -10   10.19    0.63
   4   3 -10    6.23    0.46
   3   3 -10    0.69    0.27
   2   3 -10    6.90    0.43
  -2  -3  10    6.41    0.55
   1   3 -10   12.91    0.55
  -1  -3  10   13.45    0.78
   0   3 -10   10.25    0.52
   0  -3  10    9.85    0.65
  -1   3 -10   11.61    0.53
   1  -3  10   10.86    0.73
   2  -3  10   19.25    0.92
   2  -3  10   19.83    0.67
   3  -3  10   21.93    0.95
   3  -3  10   20.22    0.71
   4  -3  10   10.97    0.72
   5  -3  10   24.52    1.07
   6  -3  10   16.26    0.95
   7  -3  10    8.12    0.75
   8  -3  10    0.54    0.61
   8   2 -10   -0.09    0.47
   7   2 -10    4.16    0.52
   6   2 -10    0.32    0.37
   5   2 -10    2.52    0.40
   4   2 -10   13.86    0.67
   3   2 -10    0.12    0.25
   2   2 -10    3.80    0.35
  -2  -2  10    4.38    0.48
   1   2 -10   16.12    0.64
  -1  -2  10   15.65    0.80
   0   2 -10   23.29    0.76
   0  -2  10   24.64    0.99
  -1   2 -10   42.35    1.13
   1  -2  10   42.49    1.13
   1  -2  10   43.74    1.33
   2  -2  10    9.27    0.62
   2  -2  10    9.86    0.56
   3  -2  10   43.86    1.16
   3  -2  10   42.51    1.39
   4  -2  10    5.10    0.55
   4  -2  10    5.17    0.40
   5  -2  10   -0.12    0.42
   6  -2  10    7.96    0.70
   7  -2  10    2.70    0.58
   8  -2  10    2.06    0.62
   9   1 -10    0.07    0.52
   8   1 -10   -0.03    0.48
   7   1 -10    0.23    0.42
   6   1 -10    0.93    0.40
   5   1 -10   14.15    0.72
   4   1 -10    0.69    0.30
   3   1 -10   13.64    0.65
   2   1 -10   30.37    0.93
  -2  -1  10   32.32    1.13
   1   1 -10   12.39    0.60
  -1  -1  10   14.65    0.77
   0   1 -10    0.31    0.25
   0  -1  10    0.36    0.32
   1  -1  10    9.21    0.68
   1  -1  10    9.78    0.56
   2  -1  10   -0.04    0.33
   2  -1  10    0.28    0.26
   3  -1  10   22.95    0.85
   3  -1  10   21.88    0.95
   4  -1  10   30.14    1.13
   4  -1  10   31.04    0.98
   5  -1  10    8.85    0.56
   5  -1  10    9.80    0.68
   6  -1  10    6.70    0.64
   7  -1  10    3.04    0.60
   8  -1  10   -0.37    0.55
   9   0 -10   -0.09    0.52
   8   0 -10   -0.73    0.43
   7   0 -10    7.37    0.62
   6   0 -10    7.83    0.59
   5   0 -10    0.61    0.34
   4   0 -10    6.09    0.48
   3   0 -10    0.19    0.28
   2   0 -10   13.28    0.64
  -2   0  10   10.17    0.73
   1   0 -10   17.86    0.71
  -1   0  10   17.29    0.83
   0   0  10   28.81    1.04
   0   0  10   31.14    0.94
   1   0  10  104.11    2.56
   1   0  10  103.01    2.35
   2   0  10   -0.25    0.28
   2   0  10    0.06    0.33
   3   0  10    4.91    0.50
   3   0  10    5.90    0.48
   4   0  10    2.02    0.39
   4   0  10    1.04    0.42
   5   0  10    0.63    0.44
   5   0  10    0.35    0.38
   6   0  10    1.89    0.50
   9  -1 -10   -0.15    0.51
   8  -1 -10   -0.02    0.46
   7  -1 -10   -0.19    0.43
   6  -1 -10   -0.27    0.39
   5  -1 -10   38.63    1.24
   4  -1 -10   13.15    0.74
   3  -1 -10    2.79    0.38
   2  -1 -10   14.38    0.67
  -2   1  10   14.68    0.82
   1  -1 -10   12.16    0.63
  -1   1  10   10.88    0.63
  -1   1  10   12.57    0.74
   0   1  10    8.04    0.54
   0   1  10    8.03    0.53
   1   1  10    0.08    0.30
   1   1  10   -0.34    0.31
   2   1  10    9.25    0.67
   2   1  10   10.93    0.70
   3   1  10   13.59    0.77
   3   1  10   13.00    0.75
   4   1  10    1.10    0.41
   4   1  10    2.18    0.44
   5   1  10    7.81    0.63
   6   1  10    3.75    0.56
   8  -2 -10    0.99    0.54
   7  -2 -10    8.26    0.70
   6  -2 -10    0.35    0.43
   5  -2 -10    5.82    0.55
   4  -2 -10    2.87    0.44
   3  -2 -10    2.24    0.39
   2  -2 -10    6.17    0.50
  -2   2  10    5.51    0.51
  -2   2  10    4.99    0.48
  -1   2  10   10.85    0.70
  -1   2  10   10.65    0.63
   0   2  10    3.01    0.40
   0   2  10    3.26    0.42
   1   2  10   28.79    0.99
   1   2  10   26.05    0.98
   2   2  10    2.56    0.45
   2   2  10    3.10    0.41
   3   2  10    8.80    0.63
   4   2  10    1.22    0.44
   5   2  10   -0.35    0.44
   6   2  10    1.46    0.56
   8  -3 -10   -0.18    0.51
   7  -3 -10   -0.17    0.46
   6  -3 -10   -0.21    0.43
   5  -3 -10    8.04    0.63
   4  -3 -10    3.06    0.47
   3  -3 -10   15.18    0.82
  -3   3  10   13.80    0.80
  -2   3  10    7.40    0.56
  -2   3  10    6.82    0.54
  -1   3  10    2.56    0.44
  -1   3  10    3.91    0.43
   0   3  10    1.87    0.42
   1   3  10    0.16    0.40
   2   3  10    1.89    0.46
   3   3  10    5.78    0.58
   4   3  10    2.16    0.51
   5   3  10    3.69    0.61
   6   3  10    0.88    0.58
   8  -4 -10    0.25    0.53
   7  -4 -10    4.03    0.61
   6  -4 -10    5.02    0.60
   5  -4 -10    7.19    0.65
  -4   4  10    5.10    0.58
  -3   4  10    0.74    0.41
  -2   4  10   -0.01    0.39
  -1   4  10    4.66    0.52
   0   4  10    9.11    0.65
   2   4  10    2.30    0.51
   3   4  10    0.32    0.46
   4   4  10   -0.29    0.48
   5   4  10    0.73    0.57
   7  -5 -10    0.56    0.52
  -7   5  10    1.07    0.57
  -6   5  10    0.20    0.51
  -5   5  10    7.35    0.69
  -4   5  10    3.90    0.58
  -3   5  10    4.80    0.58
  -2   5  10   -0.24    0.42
  -1   5  10    2.58    0.50
   0   5  10    2.57    0.51
   1   5  10    0.33    0.46
   2   5  10    0.23    0.48
   3   5  10    1.56    0.54
   4   5  10   -0.27    0.54
  -7   6  10   -0.62    0.52
  -6   6  10    2.05    0.58
  -5   6  10    4.24    0.64
  -4   6  10   -0.24    0.48
  -3   6  10   -0.10    0.47
  -2   6  10   -0.16    0.47
  -1   6  10    0.69    0.51
   0   6  10    2.53    0.55
   1   6  10   -0.27    0.47
   2   6  10    0.47    0.53
   3   6  10    2.77    0.61
  -5   7  10    4.58    0.68
  -4   7  10    0.36    0.54
  -3   7  10    4.26    0.65
  -2   7  10    1.87    0.58
  -1   7  10    0.72    0.52
   0   7  10    1.34    0.55
   1   7  10    0.05    0.54
  -3   8  10    0.43    0.60
  -2   8  10   -0.56    0.52
  -2 -11  11    0.30    0.62
  -1 -11  11    1.06    0.59
   0 -11  11    0.55    0.57
   1 -11  11    1.29    0.58
   2 -11  11    0.63    0.52
   3 -11  11    2.97    0.62
   4 -11  11   -0.16    0.52
   4 -11  11    1.14    0.57
   3  10 -11    0.19    0.44
  -3 -10  11   -0.81    0.52
  -2 -10  11    0.90    0.57
  -1 -10  11   -0.38    0.50
   0 -10  11    3.64    0.58
   1 -10  11    0.07    0.48
   1 -10  11   -0.66    0.50
   2 -10  11    0.00    0.53
   2 -10  11    0.42    0.45
   3 -10  11    0.79    0.54
   3 -10  11    0.91    0.48
   4 -10  11    0.50    0.58
   4 -10  11    0.22    0.48
   5 -10  11    0.40    0.48
   5 -10  11   -0.46    0.55
   6 -10  11    0.79    0.57
   6 -10  11    0.14    0.61
   4   9 -11    0.73    0.46
   3   9 -11    0.28    0.40
  -3  -9  11   -0.10    0.52
   2   9 -11    0.27    0.36
  -2  -9  11    0.57    0.52
  -2  -9  11    0.98    0.51
  -1  -9  11    0.12    0.50
  -1  -9  11    0.07    0.45
   0  -9  11    0.91    0.53
   0  -9  11    0.45    0.44
   1  -9  11    0.25    0.42
   1  -9  11    0.19    0.51
   2  -9  11    0.96    0.54
   2  -9  11    1.21    0.45
   3  -9  11    2.05    0.62
   3  -9  11    3.35    0.51
   4  -9  11    0.91    0.56
   4  -9  11    0.76    0.44
   5  -9  11    3.02    0.66
   5  -9  11    2.88    0.56
   6  -9  11    6.44    0.78
   5   8 -11    2.00    0.51
   4   8 -11    0.66    0.41
  -4  -8  11    0.29    0.55
   3   8 -11   -0.13    0.36
  -3  -8  11    0.34    0.52
  -3  -8  11    0.52    0.47
   2   8 -11    2.99    0.42
  -2  -8  11    2.88    0.59
  -2  -8  11    3.62    0.52
   1   8 -11    2.70    0.37
  -1  -8  11    2.54    0.46
  -1  -8  11    3.13    0.58
   0  -8  11    2.03    0.43
   0  -8  11    1.43    0.55
   1  -8  11    6.16    0.70
   1  -8  11    5.75    0.52
   2  -8  11    5.62    0.67
   2  -8  11    6.35    0.53
   3  -8  11    4.07    0.46
   3  -8  11    4.64    0.66
   4  -8  11    1.02    0.42
   4  -8  11    0.85    0.52
   5  -8  11    6.93    0.62
   5  -8  11    6.68    0.75
   6  -8  11    0.10    0.55
   7  -8  11    1.66    0.63
   6   7 -11   -0.21    0.44
  -6  -7  11    0.42    0.59
   5   7 -11    0.13    0.41
  -5  -7  11    0.37    0.55
   4   7 -11    1.89    0.42
  -4  -7  11    3.99    0.63
   3   7 -11    1.63    0.38
  -3  -7  11    0.70    0.51
   2   7 -11    7.81    0.50
  -2  -7  11    6.58    0.69
  -2  -7  11    8.24    0.58
   1   7 -11    0.18    0.27
  -1  -7  11    0.20    0.33
  -1  -7  11   -0.62    0.44
   0   7 -11    1.06    0.28
   0  -7  11    1.05    0.50
   0  -7  11    1.11    0.34
   1  -7  11    0.60    0.31
   1  -7  11    0.16    0.47
   2  -7  11   -0.08    0.31
   2  -7  11    0.15    0.47
   3  -7  11   10.94    0.84
   3  -7  11   13.28    0.68
   4  -7  11   12.63    0.72
   4  -7  11   11.93    0.86
   5  -7  11   15.64    1.03
   6  -7  11    2.17    0.61
   7  -7  11   -0.14    0.61
   7   6 -11   -0.48    0.46
   6   6 -11    0.08    0.43
   5   6 -11    1.01    0.41
   4   6 -11    0.74    0.36
  -4  -6  11    1.26    0.51
   3   6 -11    0.23    0.32
  -3  -6  11    1.30    0.49
   2   6 -11    2.55    0.34
  -2  -6  11    3.17    0.54
   1   6 -11    3.67    0.35
  -1  -6  11    3.54    0.55
   0   6 -11   12.43    0.56
   0  -6  11   12.82    0.89
  -1   6 -11    2.81    0.29
   1  -6  11    1.31    0.49
   2  -6  11    2.28    0.32
   2  -6  11    1.63    0.51
   3  -6  11   -0.26    0.47
   3  -6  11    0.64    0.32
   4  -6  11    3.84    0.61
   5  -6  11    0.48    0.50
   6  -6  11    1.67    0.56
   7  -6  11    8.73    0.84
   7   5 -11   -0.17    0.46
   6   5 -11    0.04    0.40
   5   5 -11    0.52    0.38
   4   5 -11    0.09    0.33
  -4  -5  11    0.96    0.47
   3   5 -11    0.70    0.30
  -3  -5  11    1.57    0.50
   2   5 -11    3.01    0.35
  -2  -5  11    3.99    0.53
   1   5 -11    4.09    0.36
  -1  -5  11    4.94    0.58
   0   5 -11    0.92    0.25
   0  -5  11    0.34    0.42
  -1   5 -11    9.73    0.52
   1  -5  11    8.78    0.72
   2  -5  11    0.29    0.44
   3  -5  11   12.88    0.92
   4  -5  11   13.85    0.93
   5  -5  11   19.28    1.03
   6  -5  11   10.89    0.83
   7  -5  11    2.32    0.64
   8  -5  11    1.89    0.65
   8   4 -11    0.78    0.50
   7   4 -11    0.50    0.45
   6   4 -11    0.74    0.40
   5   4 -11    3.03    0.43
   4   4 -11    1.21    0.34
   3   4 -11    0.95    0.31
  -3  -4  11    1.12    0.43
   2   4 -11    4.58    0.39
  -2  -4  11    4.12    0.52
   1   4 -11   34.11    0.97
  -1  -4  11   35.86    1.28
   0   4 -11    9.56    0.53
   0  -4  11    8.19    0.66
  -1   4 -11   10.16    0.55
   1  -4  11    9.32    0.70
   2  -4  11   71.00    1.66
   3  -4  11   13.58    0.89
   4  -4  11    2.50    0.52
   5  -4  11    0.92    0.50
   6  -4  11    3.61    0.62
   7  -4  11    5.63    0.70
   8  -4  11    2.39    0.67
   8   3 -11    0.56    0.50
   7   3 -11    0.34    0.44
   6   3 -11    1.02    0.42
   5   3 -11    0.13    0.33
   4   3 -11    4.85    0.44
   3   3 -11   18.48    0.74
  -3  -3  11   19.05    0.96
   2   3 -11   12.92    0.61
  -2  -3  11   14.36    0.87
   1   3 -11    6.84    0.44
  -1  -3  11    6.44    0.58
   0   3 -11    1.04    0.27
   0  -3  11    0.04    0.36
  -1   3 -11   12.68    0.60
   1  -3  11   13.82    0.84
   2  -3  11    4.10    0.54
   2  -3  11    4.26    0.37
   3  -3  11   15.98    0.68
   3  -3  11   14.56    0.90
   4  -3  11   31.11    1.23
   5  -3  11   18.52    1.01
   6  -3  11    7.49    0.72
   7  -3  11   -0.27    0.54
   8   2 -11    0.64    0.51
   7   2 -11    2.26    0.50
   6   2 -11    2.10    0.45
   5   2 -11    0.93    0.37
   4   2 -11   -0.19    0.29
   3   2 -11    1.17    0.31
   2   2 -11    0.73    0.29
  -2  -2  11    0.65    0.39
   1   2 -11   14.42    0.65
  -1  -2  11   15.51    0.86
   0   2 -11   27.80    0.88
   0  -2  11   29.05    1.11
   1  -2  11   15.38    0.71
   1  -2  11   16.59    0.87
   2  -2  11    8.55    0.51
   2  -2  11    8.36    0.63
   3  -2  11    1.68    0.46
   3  -2  11    2.18    0.34
   4  -2  11    0.36    0.42
   4  -2  11    1.01    0.33
   5  -2  11   -0.33    0.43
   6  -2  11    1.62    0.54
   7  -2  11   13.62    0.97
   8   1 -11    1.80    0.55
   7   1 -11    2.35    0.51
   6   1 -11    0.14    0.38
   5   1 -11    5.55    0.51
   4   1 -11    6.75    0.50
   3   1 -11    7.16    0.50
   2   1 -11    9.86    0.61
  -2  -1  11   10.35    0.76
   1   1 -11    6.53    0.47
  -1  -1  11    6.02    0.55
   0   1 -11   24.61    0.85
   0  -1  11   25.66    1.02
   1  -1  11   20.63    0.80
   1  -1  11   21.68    0.95
   2  -1  11   13.23    0.71
   2  -1  11   12.14    0.78
   3  -1  11    1.18    0.44
   3  -1  11    2.21    0.38
   4  -1  11   15.49    0.90
   4  -1  11   16.50    0.77
   5  -1  11   19.04    0.99
   6  -1  11    6.85    0.68
   7  -1  11    4.07    0.65
   8   0 -11    2.61    0.57
   7   0 -11    1.66    0.49
   6   0 -11    2.55    0.47
   5   0 -11    6.66    0.56
   4   0 -11    5.59    0.50
   3   0 -11    0.39    0.32
   2   0 -11    1.05    0.34
  -2   0  11    2.34    0.46
   1   0 -11   28.10    0.95
  -1   0  11   29.14    1.09
   0   0  11   14.57    0.80
   0   0  11   14.69    0.73
   1   0  11   13.42    0.81
   1   0  11   13.61    0.72
   2   0  11   32.51    1.07
   2   0  11   32.46    1.16
   3   0  11   12.83    0.74
   3   0  11   12.96    0.83
   4   0  11    4.26    0.55
   4   0  11    4.55    0.50
   5   0  11    0.73    0.40
   5   0  11    0.09    0.45
   6   0  11    1.02    0.50
   8  -1 -11    4.20    0.64
   7  -1 -11    2.28    0.54
   6  -1 -11    1.75    0.49
   5  -1 -11    0.41    0.40
   4  -1 -11    8.55    0.60
   3  -1 -11   11.26    0.67
   2  -1 -11   14.89    0.74
  -2   1  11   18.27    0.91
  -1   1  11    6.38    0.55
  -1   1  11    7.52    0.54
   0   1  11    2.57    0.41
   0   1  11    2.21    0.41
   1   1  11    7.45    0.54
   1   1  11    6.98    0.56
   2   1  11    0.05    0.37
   2   1  11    0.27    0.37
   3   1  11    4.33    0.50
   3   1  11    3.78    0.49
   4   1  11   10.83    0.70
   5   1  11    8.47    0.67
   8  -2 -11    0.42    0.54
   7  -2 -11    4.80    0.64
   6  -2 -11    9.82    0.73
   5  -2 -11    0.96    0.45
   4  -2 -11   -0.57    0.36
   3  -2 -11    1.56    0.41
  -2   2  11   -0.04    0.38
  -2   2  11    0.22    0.36
  -1   2  11   10.63    0.68
  -1   2  11    9.94    0.75
   0   2  11   27.11    1.01
   0   2  11   27.29    1.02
   1   2  11   17.20    0.85
   1   2  11   17.12    0.85
   2   2  11    0.43    0.42
   3   2  11    1.12    0.45
   4   2  11    2.15    0.50
   5   2  11    0.49    0.50
   6   2  11   -0.44    0.52
   8  -3 -11    0.96    0.58
   7  -3 -11    0.05    0.51
   6  -3 -11    0.46    0.49
   5  -3 -11   11.24    0.75
   4  -3 -11    5.98    0.59
  -3   3  11    2.62    0.49
  -3   3  11    1.80    0.46
  -2   3  11    8.33    0.62
  -2   3  11    9.80    0.65
  -1   3  11    7.18    0.59
   0   3  11    2.64    0.47
   1   3  11    0.75    0.44
   2   3  11    0.74    0.45
   3   3  11    3.56    0.56
   4   3  11   -0.22    0.48
   5   3  11    2.75    0.61
   7  -4 -11    2.63    0.61
   6  -4 -11    3.20    0.60
   5  -4 -11    0.36    0.48
  -5   4  11   -0.23    0.48
  -4   4  11    7.10    0.67
  -3   4  11   -0.71    0.41
  -2   4  11    1.80    0.48
  -1   4  11    2.63    0.50
   0   4  11    3.65    0.55
   1   4  11    3.62    0.56
   2   4  11    1.57    0.50
   3   4  11    2.51    0.57
   4   4  11    0.22    0.54
   7  -5 -11   -0.19    0.55
  -7   5  11    0.02    0.57
  -6   5  11   -0.06    0.53
  -5   5  11    3.94    0.62
  -4   5  11   -0.55    0.48
  -3   5  11    2.93    0.55
  -2   5  11    5.35    0.62
  -1   5  11    0.35    0.47
   0   5  11    0.41    0.50
   1   5  11    0.17    0.49
   2   5  11    0.33    0.51
   3   5  11    0.47    0.55
  -6   6  11    3.81    0.70
  -5   6  11    0.22    0.55
  -4   6  11    0.20    0.52
  -3   6  11   -0.15    0.51
  -2   6  11    0.30    0.52
  -1   6  11    0.76    0.54
   0   6  11   -0.21    0.49
   1   6  11    8.43    0.75
   2   6  11   -0.14    0.54
  -4   7  11    1.43    0.61
  -3   7  11    0.56    0.57
  -2   7  11    1.79    0.61
  -1   7  11    0.99    0.57
   0   7  11    0.21    0.55
   3 -11  12    0.10    0.57
   4 -11  12    0.51    0.64
   3  10 -12    0.19    0.46
   0 -10  12   -0.39    0.55
   1 -10  12    1.90    0.60
   2 -10  12    0.40    0.59
   3 -10  12    0.99    0.61
   4 -10  12    0.16    0.62
   5 -10  12    0.59    0.62
   4   9 -12    0.12    0.45
   3   9 -12    0.10    0.41
  -3  -9  12    0.01    0.54
   2   9 -12    0.71    0.40
  -2  -9  12    0.55    0.55
  -1  -9  12    0.06    0.52
   0  -9  12   -0.05    0.54
   1  -9  12   -0.53    0.52
   2  -9  12    0.13    0.57
   3  -9  12    2.78    0.66
   4  -9  12   11.38    0.93
   5  -9  12    0.27    0.63
   6  -9  12   -0.33    0.62
   5   8 -12    0.53    0.47
  -5  -8  12    0.46    0.58
   4   8 -12   -0.06    0.40
  -4  -8  12   -0.19    0.54
   3   8 -12    1.24    0.41
  -3  -8  12    1.80    0.60
   2   8 -12    0.15    0.35
  -2  -8  12   -0.69    0.48
   1   8 -12    0.21    0.31
  -1  -8  12    0.33    0.52
   0  -8  12    3.07    0.64
   1  -8  12    1.50    0.57
   2  -8  12    2.57    0.63
   3  -8  12   -0.49    0.55
   4  -8  12    1.94    0.62
   5  -8  12    0.96    0.61
   6  -8  12    4.06    0.72
   6   7 -12    0.25    0.48
  -6  -7  12    0.25    0.61
   5   7 -12   -0.48    0.42
  -5  -7  12   -0.11    0.58
   4   7 -12    0.25    0.38
  -4  -7  12   -0.04    0.54
   3   7 -12    0.20    0.35
  -3  -7  12    0.66    0.53
   2   7 -12    0.96    0.34
  -2  -7  12    2.24    0.58
   1   7 -12    0.46    0.31
  -1  -7  12    0.47    0.50
   0   7 -12    0.25    0.27
   0  -7  12   -0.16    0.48
   1  -7  12   -0.54    0.49
   2  -7  12    2.33    0.60
   3  -7  12    5.84    0.74
   4  -7  12    4.89    0.70
   5  -7  12    4.90    0.72
   6  -7  12    7.06    0.79
   7  -7  12    0.03    0.66
   6   6 -12    0.60    0.47
   5   6 -12   -0.13    0.39
  -5  -6  12    0.05    0.52
   4   6 -12    0.66    0.36
  -4  -6  12   -0.23    0.51
   3   6 -12   -0.21    0.32
  -3  -6  12   -0.25    0.47
   2   6 -12   14.54    0.67
  -2  -6  12   14.64    0.95
   1   6 -12    2.06    0.34
  -1  -6  12    2.11    0.51
   0   6 -12    6.90    0.43
   0  -6  12    6.74    0.71
   1  -6  12    5.64    0.69
   2  -6  12   24.04    1.17
   3  -6  12    4.21    0.64
   4  -6  12   -0.10    0.50
   5  -6  12    2.29    0.59
   6  -6  12    4.56    0.71
   7  -6  12   -0.31    0.63
   7   5 -12   -0.06    0.46
   6   5 -12    0.17    0.42
   5   5 -12    1.82    0.43
   4   5 -12    2.46    0.40
  -4  -5  12    2.42    0.56
   3   5 -12    7.01    0.50
  -3  -5  12    7.04    0.69
   2   5 -12    4.85    0.43
  -2  -5  12    5.88    0.64
   1   5 -12    0.32    0.28
  -1  -5  12    0.30    0.43
   0   5 -12   -0.05    0.26
   0  -5  12   -0.20    0.42
  -1   5 -12    1.73    0.31
   1  -5  12    1.13    0.49
   2  -5  12    0.08    0.48
   3  -5  12   20.27    1.08
   4  -5  12   13.69    0.97
   5  -5  12   18.66    1.08
   6  -5  12    5.44    0.70
   7  -5  12   -0.50    0.60
   7   4 -12    0.26    0.46
   6   4 -12    1.29    0.45
   5   4 -12    0.07    0.36
   4   4 -12    0.32    0.34
  -4  -4  12    0.33    0.44
   3   4 -12    0.36    0.31
  -3  -4  12    0.42    0.45
   2   4 -12    0.11    0.28
  -2  -4  12    0.82    0.44
   1   4 -12    0.04    0.28
  -1  -4  12    0.38    0.42
   0   4 -12   36.79    1.04
   0  -4  12   36.59    1.36
  -1   4 -12    1.62    0.31
   1  -4  12    1.48    0.50
   2  -4  12    5.45    0.41
   2  -4  12    5.38    0.64
   3  -4  12    8.24    0.73
   4  -4  12    2.02    0.55
   5  -4  12    0.35    0.52
   6  -4  12    3.85    0.65
   7  -4  12    3.70    0.70
   8   3 -12   -0.18    0.51
   7   3 -12    0.24    0.45
   6   3 -12   -0.47    0.39
   5   3 -12    2.11    0.43
   4   3 -12    0.30    0.33
   3   3 -12    6.95    0.49
  -3  -3  12    6.81    0.64
   2   3 -12    7.49    0.51
  -2  -3  12    8.85    0.69
   1   3 -12    2.31    0.35
  -1  -3  12    2.57    0.49
   0   3 -12    2.77    0.36
   0  -3  12    1.79    0.47
  -1   3 -12    1.29    0.32
   1  -3  12    1.56    0.32
   1  -3  12    1.71    0.46
   2  -3  12    4.40    0.59
   2  -3  12    5.19    0.42
   3  -3  12   11.39    0.80
   3  -3  12   14.34    0.71
   4  -3  12   15.05    0.96
   5  -3  12   15.31    0.99
   6  -3  12   14.55    1.00
   7  -3  12    0.94    0.58
   8   2 -12    4.18    0.63
   7   2 -12    0.50    0.47
   6   2 -12    1.21    0.44
   5   2 -12    8.97    0.62
   4   2 -12    0.09    0.33
   3   2 -12    0.93    0.35
  -3  -2  12    0.97    0.45
   2   2 -12    9.81    0.62
  -2  -2  12   11.62    0.82
   1   2 -12   15.94    0.70
  -1  -2  12   15.87    0.92
   0   2 -12   24.01    0.84
   0  -2  12   23.71    1.06
   1  -2  12   11.11    0.80
   1  -2  12   10.80    0.66
   2  -2  12   47.23    1.29
   2  -2  12   43.78    1.48
   3  -2  12   16.60    0.80
   3  -2  12   14.39    0.94
   4  -2  12    3.14    0.54
   5  -2  12    5.12    0.65
   6  -2  12    0.84    0.54
   7  -2  12   -0.05    0.55
   8   1 -12    0.08    0.52
   7   1 -12    0.43    0.47
   6   1 -12    0.85    0.42
   5   1 -12    2.81    0.46
   4   1 -12    4.42    0.48
   3   1 -12   10.94    0.66
  -3  -1  12   10.90    0.82
   2   1 -12   28.15    0.97
  -2  -1  12   29.30    1.16
   1   1 -12    4.16    0.44
  -1  -1  12    3.50    0.49
   0   1 -12    1.24    0.36
   0  -1  12    2.15    0.46
   0  -1  12    1.03    0.35
   1  -1  12    0.03    0.40
   1  -1  12    0.54    0.34
   2  -1  12    0.94    0.43
   2  -1  12    0.38    0.34
   3  -1  12   17.60    0.89
   3  -1  12   17.61    0.99
   4  -1  12   11.26    0.76
   4  -1  12   10.70    0.73
   5  -1  12   11.99    0.80
   6  -1  12    4.18    0.64
   7  -1  12    0.10    0.55
   8   0 -12    1.03    0.58
   7   0 -12    1.53    0.55
   6   0 -12   -0.25    0.43
   5   0 -12   -0.02    0.40
   4   0 -12   -0.32    0.36
   3   0 -12    0.35    0.35
  -3   0  12    0.76    0.44
   2   0 -12    0.20    0.34
  -2   0  12    0.27    0.41
   1   0 -12    7.03    0.55
  -1   0  12    6.94    0.60
   0   0  12   40.09    1.34
   0   0  12   38.58    1.20
   1   0  12    0.89    0.42
   1   0  12    1.18    0.37
   2   0  12   12.57    0.78
   2   0  12   11.95    0.83
   3   0  12    1.11    0.42
   3   0  12    0.93    0.44
   4   0  12    2.61    0.52
   4   0  12    2.21    0.47
   5   0  12   -0.13    0.46
   5   0  12    0.38    0.44
   8  -1 -12   -0.01    0.56
   7  -1 -12   -0.36    0.51
   6  -1 -12    2.51    0.55
   5  -1 -12    4.96    0.57
   4  -1 -12    2.45    0.47
   3  -1 -12    8.33    0.60
  -3   1  12    6.96    0.64
   2  -1 -12   10.82    0.68
  -2   1  12    9.47    0.68
  -1   1  12    6.76    0.59
  -1   1  12    7.50    0.58
   0   1  12    2.02    0.45
   0   1  12    2.36    0.44
   1   1  12    3.15    0.46
   1   1  12    2.52    0.46
   2   1  12    0.55    0.43
   2   1  12    0.81    0.43
   3   1  12    4.01    0.53
   4   1  12    4.67    0.58
   5   1  12    5.35    0.62
   8  -2 -12    5.53    0.74
   7  -2 -12    0.71    0.56
   6  -2 -12    2.95    0.57
   5  -2 -12    3.30    0.55
   4  -2 -12    7.63    0.64
   3  -2 -12    0.74    0.42
  -3   2  12    0.37    0.45
  -2   2  12    3.68    0.52
  -2   2  12    4.35    0.53
  -1   2  12    6.03    0.57
  -1   2  12    7.33    0.58
   0   2  12   13.00    0.81
   0   2  12   12.77    0.80
   1   2  12    1.33    0.44
   2   2  12   27.15    1.12
   3   2  12    2.32    0.52
   4   2  12    0.50    0.50
   5   2  12    0.12    0.53
   7  -3 -12    0.95    0.58
   6  -3 -12    1.65    0.56
   5  -3 -12    0.02    0.47
   4  -3 -12    3.47    0.57
  -4   3  12    3.10    0.57
  -3   3  12    8.77    0.69
  -3   3  12    8.18    0.68
  -2   3  12    5.80    0.59
  -1   3  12    4.03    0.53
   0   3  12    0.48    0.44
   1   3  12    2.42    0.53
   2   3  12   -0.04    0.45
   3   3  12   -0.07    0.48
   4   3  12    4.54    0.65
   7  -4 -12    0.31    0.58
   6  -4 -12    4.78    0.68
  -6   4  12    4.63    0.71
  -5   4  12    1.20    0.55
  -4   4  12   -0.77    0.47
  -3   4  12   -0.02    0.46
  -2   4  12    0.37    0.46
  -1   4  12    2.08    0.52
   0   4  12   11.34    0.77
   1   4  12    1.74    0.53
   2   4  12    0.46    0.52
   3   4  12   -0.09    0.53
  -6   5  12   -0.97    0.57
  -5   5  12    1.87    0.60
  -4   5  12    2.21    0.59
  -3   5  12    0.15    0.50
  -2   5  12    3.16    0.59
  -1   5  12    0.66    0.52
   0   5  12    2.72    0.60
   1   5  12    0.32    0.53
   2   5  12    2.29    0.61
  -5   6  12    0.36    0.59
  -4   6  12    2.13    0.61
  -3   6  12   -0.47    0.53
  -2   6  12   -0.29    0.54
  -1   6  12    2.05    0.61
   0   6  12    0.62    0.55
   2 -11  13   -0.28    0.62
   3 -11  13    0.55    0.64
  -1 -10  13    1.91    0.66
   0 -10  13   -0.05    0.59
   1 -10  13    1.00    0.64
   2 -10  13    0.74    0.65
   3 -10  13    0.73    0.68
   4 -10  13    0.42    0.65
   4   9 -13   -0.49    0.45
   3   9 -13    0.67    0.45
  -3  -9  13    1.65    0.62
  -2  -9  13    0.85    0.58
  -1  -9  13    0.72    0.58
   0  -9  13    1.22    0.63
   1  -9  13    0.68    0.62
   2  -9  13    0.10    0.61
   3  -9  13    0.70    0.66
   4  -9  13    0.87    0.67
   5  -9  13    2.19    0.74
   5   8 -13   -0.10    0.46
  -5  -8  13    0.76    0.62
   4   8 -13   -0.44    0.42
  -4  -8  13    0.11    0.58
   3   8 -13    1.37    0.43
  -3  -8  13    1.77    0.61
   2   8 -13    1.22    0.39
  -2  -8  13    1.03    0.57
  -1  -8  13    0.65    0.55
   0  -8  13    1.50    0.60
   1  -8  13    0.69    0.60
   2  -8  13    3.59    0.70
   3  -8  13    3.28    0.71
   4  -8  13    3.31    0.71
   5  -8  13   -0.41    0.62
   6  -8  13    1.77    0.70
   5   7 -13    1.48    0.47
  -5  -7  13    1.91    0.65
   4   7 -13    0.28    0.39
  -4  -7  13   -0.01    0.53
   3   7 -13    0.90    0.38
  -3  -7  13    1.32    0.57
   2   7 -13    0.23    0.34
  -2  -7  13    0.24    0.50
   1   7 -13    0.02    0.31
  -1  -7  13    0.56    0.54
   0  -7  13    2.12    0.61
   1  -7  13    0.10    0.53
   2  -7  13    0.09    0.55
   3  -7  13    6.62    0.79
   4  -7  13   16.24    1.14
   5  -7  13    2.53    0.68
   6  -7  13    2.86    0.71
   6   6 -13    0.17    0.45
  -6  -6  13    1.23    0.63
   5   6 -13   -0.13    0.40
  -5  -6  13    0.26    0.57
   4   6 -13    0.04    0.37
  -4  -6  13    1.35    0.58
   3   6 -13    0.68    0.37
  -3  -6  13    0.75    0.54
   2   6 -13    0.41    0.33
  -2  -6  13    0.54    0.51
   1   6 -13    0.43    0.31
  -1  -6  13    0.80    0.52
   0   6 -13   13.28    0.66
   0  -6  13   15.03    1.00
   1  -6  13    4.78    0.69
   2  -6  13    3.63    0.65
   3  -6  13    9.52    0.86
   4  -6  13    1.84    0.60
   5  -6  13    2.30    0.63
   6  -6  13    7.69    0.84
   6   5 -13    0.32    0.45
   5   5 -13    1.79    0.45
  -5  -5  13    2.07    0.63
   4   5 -13    0.04    0.36
  -4  -5  13    0.49    0.52
   3   5 -13    1.95    0.40
  -3  -5  13    1.69    0.54
   2   5 -13    3.78    0.41
  -2  -5  13    3.29    0.58
   1   5 -13    2.16    0.37
  -1  -5  13    2.16    0.54
   0   5 -13    2.82    0.38
   0  -5  13    1.93    0.54
  -1   5 -13    0.64    0.31
   1  -5  13    1.55    0.54
   2  -5  13    1.07    0.54
   3  -5  13    7.94    0.78
   4  -5  13   13.76    1.03
   5  -5  13    2.39    0.63
   6  -5  13    9.83    0.86
   7  -5  13    4.27    0.76
   7   4 -13    0.39    0.49
   6   4 -13    1.19    0.47
   5   4 -13    0.48    0.40
   4   4 -13   -0.09    0.34
  -4  -4  13    0.18    0.51
   3   4 -13   -0.26    0.31
  -3  -4  13    0.29    0.47
   2   4 -13   26.27    0.91
  -2  -4  13   26.39    1.16
   1   4 -13    1.24    0.34
  -1  -4  13    1.30    0.49
   0   4 -13    6.16    0.47
   0  -4  13    7.69    0.70
  -1   4 -13   23.12    0.84
   1  -4  13   24.75    1.17
   2  -4  13   16.45    1.04
   3  -4  13    6.17    0.71
   4  -4  13    0.61    0.55
   5  -4  13    0.01    0.56
   6  -4  13    4.86    0.71
   7  -4  13    0.15    0.65
   7   3 -13    0.97    0.51
   6   3 -13    0.31    0.44
   5   3 -13    6.59    0.57
   4   3 -13    2.89    0.44
  -4  -3  13    4.19    0.60
   3   3 -13    3.12    0.44
  -3  -3  13    3.29    0.57
   2   3 -13   12.60    0.68
  -2  -3  13   12.29    0.89
   1   3 -13    0.43    0.32
  -1  -3  13    1.17    0.48
   0   3 -13    0.30    0.31
   0  -3  13   -0.07    0.44
   1  -3  13    3.77    0.43
   1  -3  13    3.35    0.56
   2  -3  13    3.13    0.42
   2  -3  13    3.26    0.58
   3  -3  13   14.32    0.99
   4  -3  13   23.43    1.18
   5  -3  13    8.70    0.79
   6  -3  13    1.00    0.58
   7   2 -13    2.55    0.55
   6   2 -13    2.49    0.49
   5   2 -13   -0.35    0.37
   4   2 -13    0.65    0.39
   3   2 -13    3.06    0.45
  -3  -2  13    2.76    0.55
   2   2 -13    2.43    0.41
  -2  -2  13    1.65    0.50
   1   2 -13    1.89    0.39
  -1  -2  13    1.66    0.50
   0   2 -13   16.85    0.75
   0  -2  13   16.57    0.96
   1  -2  13    8.17    0.71
   1  -2  13    8.60    0.56
   2  -2  13   11.18    0.79
   2  -2  13   13.68    0.78
   3  -2  13    3.57    0.47
   3  -2  13    2.59    0.56
   4  -2  13    1.98    0.56
   5  -2  13    2.28    0.59
   6  -2  13    7.91    0.76
   7   1 -13   -0.63    0.46
   6   1 -13    0.37    0.47
   5   1 -13    1.86    0.48
   4   1 -13    5.34    0.55
   3   1 -13    5.99    0.55
  -3  -1  13    5.92    0.65
   2   1 -13    3.01    0.45
  -2  -1  13    3.57    0.55
   1   1 -13    9.89    0.66
  -1  -1  13    9.83    0.71
   0  -1  13    0.32    0.43
   0  -1  13    0.25    0.36
   1  -1  13    0.18    0.43
   1  -1  13    0.87    0.38
   2  -1  13    1.67    0.43
   2  -1  13    2.12    0.50
   3  -1  13    9.01    0.75
   3  -1  13    9.47    0.65
   4  -1  13    9.70    0.66
   4  -1  13    8.95    0.73
   5  -1  13    8.71    0.76
   6  -1  13    4.02    0.66
   7   0 -13   -0.36    0.51
   6   0 -13    5.31    0.64
   5   0 -13    1.09    0.48
   4   0 -13    0.48    0.42
   3   0 -13    0.07    0.39
  -3   0  13    0.47    0.49
   2   0 -13   19.83    0.87
  -2   0  13   18.85    1.03
   1   0 -13    3.25    0.48
  -1   0  13    1.91    0.45
  -1   0  13    3.04    0.52
   0   0  13   13.99    0.80
   0   0  13   13.47    0.90
   1   0  13   10.23    0.71
   1   0  13    8.98    0.63
   2   0  13   24.24    1.10
   2   0  13   26.60    1.07
   3   0  13    7.10    0.62
   3   0  13    8.54    0.70
   4   0  13    1.15    0.46
   4   0  13   -0.11    0.47
   7  -1 -13   -0.83    0.54
   6  -1 -13    0.43    0.51
   5  -1 -13    3.54    0.57
   4  -1 -13    3.63    0.55
   3  -1 -13   10.96    0.75
  -3   1  13   11.86    0.82
   2  -1 -13    7.09    0.62
  -2   1  13    8.26    0.67
  -2   1  13    7.20    0.62
  -1   1  13    4.45    0.55
  -1   1  13    4.04    0.52
   0   1  13    0.69    0.43
   0   1  13    1.01    0.44
   1   1  13    1.28    0.45
   1   1  13    0.99    0.45
   2   1  13    0.43    0.46
   3   1  13    6.41    0.63
   4   1  13    5.37    0.64
   5   1  13    3.72    0.62
   7  -2 -13    0.02    0.58
   6  -2 -13    2.96    0.62
   5  -2 -13    0.21    0.49
   4  -2 -13    0.09    0.46
  -4   2  13   -0.02    0.51
   3  -2 -13    1.09    0.48
  -3   2  13    1.48    0.49
  -3   2  13    1.79    0.53
  -2   2  13    0.36    0.45
  -2   2  13    0.73    0.45
  -1   2  13    1.37    0.46
  -1   2  13    1.33    0.46
   0   2  13   19.45    0.94
   1   2  13    0.62    0.46
   2   2  13    0.91    0.49
   3   2  13    3.40    0.58
   4   2  13    0.46    0.53
   6  -3 -13    0.53    0.56
   5  -3 -13    3.79    0.63
  -4   3  13    0.34    0.50
  -4   3  13    1.35    0.55
  -3   3  13    4.49    0.60
  -2   3  13    6.40    0.64
  -1   3  13    1.70    0.50
   0   3  13    0.01    0.46
   1   3  13   -0.19    0.48
   2   3  13    0.44    0.51
   3   3  13    0.83    0.53
   6  -4 -13    0.19    0.59
  -6   4  13    0.57    0.63
  -5   4  13    6.35    0.75
  -4   4  13    0.18    0.52
  -3   4  13   -0.70    0.48
  -2   4  13    0.86    0.51
  -1   4  13    2.37    0.55
   0   4  13    3.85    0.62
   1   4  13    0.24    0.51
   2   4  13    5.11    0.68
  -5   5  13   -0.49    0.59
  -4   5  13    1.35    0.59
  -3   5  13    2.23    0.60
  -2   5  13    2.44    0.60
  -1   5  13    1.75    0.60
   0   5  13    0.74    0.54
   1   5  13    0.55    0.57
  -1 -10  14    0.13    0.62
   0 -10  14   -0.24    0.62
   1 -10  14   -0.35    0.64
   2 -10  14    2.23    0.74
   3 -10  14    0.08    0.69
   3   9 -14    0.46    0.44
  -3  -9  14    0.31    0.61
  -2  -9  14    0.59    0.61
  -1  -9  14    0.84    0.61
   0  -9  14   -0.98    0.58
   1  -9  14    0.66    0.66
   2  -9  14    0.35    0.66
   3  -9  14    4.63    0.84
   4  -9  14    1.41    0.72
   5  -9  14    1.25    0.73
   4   8 -14    0.26    0.44
  -4  -8  14    0.07    0.62
   3   8 -14    0.34    0.42
  -3  -8  14    0.49    0.58
   2   8 -14   -0.20    0.38
  -2  -8  14    0.02    0.56
  -1  -8  14    2.46    0.66
   0  -8  14    3.24    0.69
   1  -8  14    1.35    0.65
   2  -8  14    2.52    0.73
   3  -8  14    2.62    0.76
   4  -8  14   -0.28    0.63
   5  -8  14   -0.13    0.67
   5   7 -14   -0.05    0.44
  -5  -7  14    0.52    0.62
   4   7 -14    1.12    0.45
  -4  -7  14    1.36    0.62
   3   7 -14    1.55    0.43
  -3  -7  14    2.07    0.61
   2   7 -14    1.61    0.41
  -2  -7  14    2.05    0.61
   1   7 -14    0.89    0.37
  -1  -7  14    2.17    0.60
   0  -7  14    0.99    0.56
   1  -7  14    0.02    0.58
   2  -7  14    0.19    0.59
   3  -7  14    3.71    0.76
   4  -7  14    1.38    0.68
   5  -7  14    5.44    0.80
   6  -7  14    5.49    0.82
  -6  -6  14   -0.25    0.64
   5   6 -14   -0.10    0.43
  -5  -6  14    0.10    0.62
   4   6 -14    0.33    0.41
  -4  -6  14    0.86    0.58
   3   6 -14   -0.17    0.36
  -3  -6  14    0.41    0.53
   2   6 -14    2.62    0.41
  -2  -6  14    2.36    0.62
   1   6 -14    1.64    0.40
  -1  -6  14    0.13    0.51
   0   6 -14    1.69    0.38
   0  -6  14    1.57    0.56
   1  -6  14    2.97    0.67
   2  -6  14    6.43    0.78
   3  -6  14    3.27    0.70
   4  -6  14    4.57    0.77
   5  -6  14   -0.52    0.60
   6  -6  14   -0.03    0.66
   6   5 -14   -0.07    0.46
  -6  -5  14    0.17    0.61
   5   5 -14    0.18    0.42
  -5  -5  14    0.31    0.59
   4   5 -14    0.93    0.41
  -4  -5  14    0.34    0.54
   3   5 -14    1.47    0.40
  -3  -5  14    1.63    0.56
   2   5 -14    0.50    0.35
  -2  -5  14    0.57    0.52
   1   5 -14    0.72    0.36
  -1  -5  14    0.58    0.51
   0   5 -14    7.07    0.52
   0  -5  14    6.34    0.71
   1  -5  14    2.18    0.60
   2  -5  14    5.78    0.74
   3  -5  14    2.37    0.62
   4  -5  14   16.43    1.13
   5  -5  14    7.91    0.85
   6  -5  14    0.92    0.65
   6   4 -14    0.65    0.47
   5   4 -14    0.65    0.43
  -5  -4  14    1.00    0.59
   4   4 -14   -0.24    0.37
  -4  -4  14    0.02    0.52
   3   4 -14    0.67    0.36
  -3  -4  14   -0.10    0.47
   2   4 -14    0.52    0.38
  -2  -4  14    0.27    0.48
   1   4 -14   11.12    0.66
  -1  -4  14    9.90    0.80
   0   4 -14   10.80    0.67
   0  -4  14   11.39    0.85
  -1   4 -14    6.59    0.54
   1  -4  14    6.69    0.53
   1  -4  14    6.31    0.73
   2  -4  14   11.17    0.86
   3  -4  14    8.85    0.83
   4  -4  14    1.98    0.64
   5  -4  14    1.16    0.61
   6  -4  14    0.93    0.61
   7   3 -14    0.66    0.50
   6   3 -14    0.60    0.46
   5   3 -14   -0.49    0.39
  -5  -3  14    0.23    0.55
   4   3 -14    3.93    0.51
  -4  -3  14    3.31    0.62
   3   3 -14    4.99    0.52
  -3  -3  14    4.72    0.62
   2   3 -14    1.29    0.41
  -2  -3  14    2.05    0.54
   1   3 -14    5.61    0.52
  -1  -3  14    5.49    0.64
   0   3 -14    4.09    0.47
   0  -3  14    2.85    0.57
   1  -3  14    0.77    0.52
   1  -3  14    0.46    0.37
   2  -3  14    4.59    0.49
   2  -3  14    4.35    0.64
   3  -3  14    5.73    0.71
   4  -3  14    6.54    0.75
   5  -3  14   10.18    0.87
   6  -3  14    3.24    0.69
   7   2 -14   -0.17    0.48
   6   2 -14    1.78    0.52
   5   2 -14   -0.02    0.43
   4   2 -14    0.65    0.43
  -4  -2  14   -0.51    0.49
   3   2 -14    2.52    0.47
  -3  -2  14    1.81    0.54
   2   2 -14    4.92    0.51
  -2  -2  14    4.06    0.60
   1   2 -14    3.06    0.46
  -1  -2  14    3.22    0.56
   0   2 -14   10.20    0.68
   0  -2  14   10.76    0.67
   0  -2  14    9.49    0.77
   1  -2  14    8.30    0.74
   1  -2  14    9.00    0.62
   2  -2  14   16.78    0.85
   2  -2  14   14.86    1.00
   3  -2  14   10.00    0.82
   3  -2  14   13.21    0.90
   4  -2  14    2.23    0.60
   5  -2  14    0.54    0.55
   6  -2  14    0.35    0.58
   7   1 -14    0.22    0.54
   6   1 -14    1.52    0.54
   5   1 -14    3.66    0.56
   4   1 -14    1.89    0.48
  -4  -1  14    0.12    0.54
   3   1 -14   11.24    0.76
  -3  -1  14   10.13    0.81
   2   1 -14    4.79    0.55
  -2  -1  14    4.96    0.62
   1   1 -14    0.85    0.41
  -1  -1  14    0.87    0.48
   0  -1  14    3.19    0.49
   0  -1  14    3.67    0.57
   1  -1  14    1.55    0.50
   1  -1  14    0.13    0.41
   2  -1  14    2.68    0.56
   2  -1  14    3.22    0.51
   3  -1  14    8.04    0.75
   3  -1  14    7.81    0.67
   4  -1  14   12.18    0.86
   5  -1  14    3.40    0.63
   7   0 -14    0.93    0.59
   6   0 -14    3.56    0.64
   5   0 -14   -0.31    0.46
   4   0 -14    1.20    0.48
  -4   0  14   -0.05    0.52
   3   0 -14    2.56    0.50
  -3   0  14    2.59    0.58
   2   0 -14    1.22    0.45
  -2   0  14    0.62    0.48
  -1   0  14    3.13    0.52
  -1   0  14    3.11    0.54
   0   0  14   10.42    0.75
   0   0  14    9.32    0.68
   1   0  14    7.90    0.69
   1   0  14    8.40    0.66
   2   0  14    2.96    0.56
   2   0  14    3.39    0.54
   3   0  14    7.14    0.71
   3   0  14    7.57    0.66
   4   0  14    1.64    0.52
   7  -1 -14    0.55    0.60
   6  -1 -14   -0.03    0.52
   5  -1 -14    2.01    0.57
   4  -1 -14    2.30    0.54
  -4   1  14    1.27    0.58
   3  -1 -14    7.02    0.64
  -3   1  14    6.25    0.67
  -2   1  14    4.21    0.57
  -2   1  14    3.68    0.58
  -1   1  14    3.80    0.57
  -1   1  14    2.61    0.51
   0   1  14   -0.12    0.43
   0   1  14    0.55    0.46
   1   1  14   -0.48    0.44
   2   1  14    1.50    0.52
   3   1  14    2.02    0.55
   4   1  14    5.45    0.68
   6  -2 -14    1.85    0.61
   5  -2 -14    0.22    0.53
   4  -2 -14    0.39    0.52
  -4   2  14    0.57    0.57
  -3   2  14    0.34    0.49
  -3   2  14   -0.14    0.49
  -2   2  14   13.32    0.95
  -2   2  14   11.62    0.79
  -1   2  14    0.80    0.50
   0   2  14    0.95    0.49
   1   2  14   13.65    0.94
   2   2  14    4.28    0.62
   3   2  14    1.98    0.57
   6  -3 -14    0.53    0.59
   5  -3 -14    1.87    0.61
  -5   3  14    1.58    0.62
  -4   3  14    3.89    0.65
  -3   3  14    1.93    0.57
  -2   3  14    3.45    0.59
  -1   3  14    2.94    0.58
   0   3  14   -0.35    0.48
   1   3  14    2.60    0.61
   2   3  14   -0.10    0.53
  -5   4  14   -0.36    0.57
  -4   4  14   -0.44    0.55
  -3   4  14    1.28    0.58
  -2   4  14    0.33    0.53
  -1   4  14    1.18    0.55
   0   4  14    1.50    0.58
   1   4  14    1.09    0.58
  -2   5  14    0.17    0.56
   0 -10  15    0.71    0.69
   1 -10  15    0.46    0.72
   2 -10  15    2.35    0.80
  -2  -9  15    0.99    0.68
  -1  -9  15    0.18    0.64
   0  -9  15    0.83    0.69
   1  -9  15    1.30    0.70
   2  -9  15    0.67    0.69
   3  -9  15    0.17    0.74
   4  -9  15    0.26    0.76
   3   8 -15    0.09    0.44
  -3  -8  15    0.93    0.63
  -2  -8  15    1.10    0.62
  -1  -8  15    0.34    0.59
   0  -8  15    0.67    0.65
   1  -8  15   -0.02    0.62
   2  -8  15    2.91    0.75
   3  -8  15   -0.31    0.67
   4  -8  15   -0.45    0.70
   4   7 -15    0.03    0.44
  -4  -7  15    0.57    0.63
   3   7 -15   -0.02    0.40
  -3  -7  15    0.06    0.60
   2   7 -15    0.61    0.40
  -2  -7  15    0.82    0.61
  -1  -7  15    1.00    0.60
   0  -7  15    0.49    0.59
   1  -7  15    0.71    0.60
   2  -7  15    1.64    0.68
   3  -7  15    5.55    0.85
   4  -7  15    1.35    0.71
   5  -7  15    5.64    0.88
   5   6 -15    0.25    0.46
  -5  -6  15    0.96    0.63
   4   6 -15    1.25    0.45
  -4  -6  15    0.47    0.58
   3   6 -15    0.26    0.39
  -3  -6  15    0.77    0.57
   2   6 -15    0.55    0.39
  -2  -6  15    0.99    0.57
   1   6 -15    2.68    0.46
  -1  -6  15    3.13    0.63
   0  -6  15    6.95    0.79
   1  -6  15    4.93    0.74
   2  -6  15    4.18    0.74
   3  -6  15    4.26    0.77
   4  -6  15    5.07    0.83
   5  -6  15    0.25    0.65
   5   5 -15    0.30    0.44
  -5  -5  15    0.73    0.64
   4   5 -15    1.81    0.46
  -4  -5  15    1.34    0.60
   3   5 -15    1.24    0.41
  -3  -5  15    2.44    0.61
   2   5 -15    6.35    0.56
  -2  -5  15    6.42    0.75
   1   5 -15    3.63    0.48
  -1  -5  15    2.75    0.61
   0   5 -15    2.59    0.45
   0  -5  15    2.17    0.59
   1  -5  15    2.98    0.68
   2  -5  15    1.79    0.62
   3  -5  15    8.73    0.88
   4  -5  15    0.28    0.63
   5  -5  15   12.66    1.05
   6   4 -15    0.28    0.47
  -6  -4  15    2.26    0.69
   5   4 -15    0.20    0.44
  -5  -4  15    0.17    0.60
   4   4 -15    0.71    0.43
  -4  -4  15    1.31    0.58
   3   4 -15    2.11    0.46
  -3  -4  15    1.72    0.58
   2   4 -15    0.83    0.43
  -2  -4  15    0.27    0.51
   1   4 -15    1.19    0.42
  -1  -4  15    1.06    0.53
   0   4 -15    6.25    0.55
   0  -4  15    5.67    0.71
   1  -4  15    2.71    0.45
   1  -4  15    3.73    0.66
   2  -4  15   10.31    0.88
   3  -4  15    0.89    0.62
   4  -4  15    0.22    0.59
   5  -4  15    0.67    0.64
   6   3 -15    3.15    0.56
   5   3 -15    0.54    0.47
  -5  -3  15   -0.56    0.55
   4   3 -15    0.41    0.44
  -4  -3  15   -0.15    0.55
   3   3 -15    2.71    0.51
  -3  -3  15    3.02    0.61
   2   3 -15    2.32    0.48
  -2  -3  15    2.27    0.58
   1   3 -15    5.28    0.55
  -1  -3  15    4.68    0.66
   0   3 -15   -0.48    0.39
   0  -3  15   -0.11    0.50
   1  -3  15    0.79    0.55
   1  -3  15   -0.11    0.37
   2  -3  15    0.02    0.53
   3  -3  15   12.30    0.94
   4  -3  15    3.88    0.73
   5  -3  15    5.10    0.76
   6   2 -15    0.64    0.51
   5   2 -15    1.67    0.52
  -5  -2  15    0.28    0.61
   4   2 -15    2.09    0.52
  -4  -2  15    1.63    0.61
   3   2 -15   -0.15    0.43
  -3  -2  15   -0.16    0.51
   2   2 -15    0.00    0.41
  -2  -2  15    0.18    0.49
   1   2 -15    5.95    0.58
  -1  -2  15    4.29    0.63
   0  -2  15   11.48    0.73
   0  -2  15   10.65    0.83
   1  -2  15    9.42    0.80
   1  -2  15   13.53    0.91
   2  -2  15    7.03    0.75
   2  -2  15    8.29    0.64
   3  -2  15    5.61    0.74
   4  -2  15    2.64    0.64
   5  -2  15    1.46    0.63
   6   1 -15    0.98    0.56
   5   1 -15   -0.44    0.48
  -5  -1  15    0.09    0.60
   4   1 -15    3.03    0.55
  -4  -1  15    2.99    0.65
   3   1 -15    3.89    0.57
  -3  -1  15    4.09    0.65
   2   1 -15    4.11    0.55
  -2  -1  15    3.78    0.61
   1   1 -15    6.00    0.61
  -1  -1  15    6.57    0.63
  -1  -1  15    5.44    0.66
   0  -1  15    0.72    0.50
   0  -1  15    1.76    0.48
   1  -1  15    0.87    0.54
   1  -1  15    0.88    0.46
   2  -1  15    1.34    0.55
   2  -1  15    0.78    0.47
   3  -1  15    3.64    0.65
   3  -1  15    4.17    0.57
   4  -1  15    3.53    0.66
   6   0 -15    0.90    0.58
   5   0 -15   -0.83    0.48
  -5   0  15   -0.32    0.61
   4   0 -15    0.40    0.50
  -4   0  15    0.94    0.60
   3   0 -15    1.40    0.51
  -3   0  15    1.11    0.54
   2   0 -15    0.39    0.47
  -2   0  15    1.03    0.54
  -2   0  15    0.71    0.49
  -1   0  15    3.15    0.58
  -1   0  15    2.26    0.52
   0   0  15    2.09    0.56
   0   0  15    2.99    0.55
   1   0  15    8.62    0.76
   1   0  15    8.82    0.71
   2   0  15    7.28    0.70
   2   0  15    8.15    0.74
   3   0  15    3.38    0.58
   6  -1 -15    1.23    0.61
   5  -1 -15    0.80    0.55
  -5   1  15    0.00    0.61
   4  -1 -15    2.66    0.58
  -4   1  15    3.31    0.68
   3  -1 -15    4.60    0.64
  -3   1  15    3.41    0.61
  -3   1  15    4.40    0.66
  -2   1  15    3.28    0.58
  -2   1  15    2.22    0.56
  -1   1  15    1.65    0.53
  -1   1  15    1.41    0.53
   0   1  15    2.46    0.55
   1   1  15   -0.03    0.49
   2   1  15    2.10    0.58
   3   1  15    1.31    0.57
   5  -2 -15    0.00    0.57
  -5   2  15    0.72    0.64
   4  -2 -15    1.63    0.59
  -4   2  15    0.08    0.55
  -4   2  15   -0.08    0.56
  -3   2  15    0.08    0.52
  -2   2  15    0.42    0.53
  -1   2  15    6.73    0.68
   0   2  15    2.44    0.58
   1   2  15    1.85    0.59
   2   2  15    4.23    0.64
  -4   3  15    2.03    0.62
  -3   3  15    3.73    0.66
  -2   3  15    0.21    0.53
  -1   3  15    1.53    0.58
   0   3  15    0.58    0.55
   1   3  15    0.59    0.58
  -2   4  15   -0.14    0.55
  -1  -9  16    0.83    0.68
   0  -9  16    0.51    0.69
   1  -9  16   -0.29    0.69
   2  -9  16   -0.01    0.72
  -3  -8  16    1.07    0.65
  -2  -8  16    2.17    0.70
  -1  -8  16   -0.24    0.62
   0  -8  16    1.26    0.69
   1  -8  16    2.20    0.74
   2  -8  16    1.50    0.73
   3  -8  16   -0.29    0.74
  -4  -7  16    0.77    0.63
   3   7 -16    1.70    0.49
  -3  -7  16    2.53    0.68
   2   7 -16    0.52    0.45
  -2  -7  16   -0.29    0.59
  -1  -7  16    0.12    0.60
   0  -7  16   -0.16    0.60
   1  -7  16    1.47    0.69
   2  -7  16    1.76    0.71
   3  -7  16    0.98    0.72
   4  -7  16    4.62    0.85
   4   6 -16    0.09    0.45
  -4  -6  16    0.69    0.63
   3   6 -16    0.34    0.43
  -3  -6  16    0.12    0.58
   2   6 -16    1.10    0.47
  -2  -6  16    0.91    0.61
   1   6 -16    0.15    0.44
  -1  -6  16    0.90    0.58
   0  -6  16    1.05    0.60
   1  -6  16    2.62    0.69
   2  -6  16   10.87    0.97
   3  -6  16    0.29    0.65
   4  -6  16    0.79    0.71
   5   5 -16   -0.01    0.47
  -5  -5  16    0.41    0.64
   4   5 -16    0.78    0.48
  -4  -5  16   -0.12    0.58
   3   5 -16    0.42    0.46
  -3  -5  16    1.67    0.63
   2   5 -16    0.16    0.45
  -2  -5  16   -0.12    0.54
   1   5 -16    7.76    0.63
  -1  -5  16    6.69    0.76
   0   5 -16    0.90    0.42
   0  -5  16    0.92    0.57
   1  -5  16   -0.29    0.56
   2  -5  16   -0.05    0.59
   3  -5  16    5.15    0.80
   4  -5  16    3.40    0.80
   5   4 -16   -0.52    0.48
  -5  -4  16    0.09    0.62
   4   4 -16    0.06    0.46
  -4  -4  16   -0.08    0.58
   3   4 -16    0.75    0.46
  -3  -4  16    1.05    0.57
   2   4 -16    5.96    0.60
  -2  -4  16    5.87    0.72
   1   4 -16    1.79    0.48
  -1  -4  16    0.95    0.56
   0   4 -16    6.87    0.60
   0  -4  16    7.19    0.75
   1  -4  16    5.98    0.78
   2  -4  16    8.08    0.86
   3  -4  16    2.30    0.69
   4  -4  16    4.10    0.77
   5   3 -16   -0.31    0.50
  -5  -3  16    0.03    0.64
   4   3 -16    3.96    0.60
  -4  -3  16    3.09    0.68
   3   3 -16    5.44    0.60
  -3  -3  16    4.02    0.68
   2   3 -16    2.46    0.52
  -2  -3  16    2.17    0.62
   1   3 -16    3.87    0.55
  -1  -3  16    4.23    0.67
   0  -3  16    0.42    0.53
   0  -3  16    0.41    0.45
   1  -3  16    2.01    0.48
   1  -3  16    0.69    0.58
   2  -3  16    1.31    0.60
   3  -3  16    3.51    0.73
   4  -3  16    2.68    0.70
   5   2 -16    1.14    0.55
  -5  -2  16   -0.13    0.65
   4   2 -16    0.14    0.48
  -4  -2  16    0.20    0.59
   3   2 -16    0.07    0.47
  -3  -2  16   -0.26    0.54
   2   2 -16    0.54    0.47
  -2  -2  16    0.60    0.57
   1   2 -16    1.71    0.51
  -1  -2  16    1.44    0.58
   0  -2  16    1.90    0.52
   0  -2  16    1.51    0.58
   1  -2  16    5.16    0.61
   1  -2  16    5.40    0.72
   2  -2  16    8.67    0.82
   2  -2  16   10.06    0.74
   3  -2  16    1.01    0.61
   4  -2  16    0.01    0.60
   5   1 -16    0.23    0.53
  -5  -1  16   -0.96    0.61
   4   1 -16    0.48    0.52
  -4  -1  16    1.59    0.64
   3   1 -16    2.05    0.54
  -3  -1  16    2.65    0.64
   2   1 -16    2.64    0.55
  -2  -1  16    2.72    0.61
  -1  -1  16    5.74    0.64
  -1  -1  16    4.85    0.67
   0  -1  16   -0.03    0.52
   0  -1  16    0.03    0.48
   1  -1  16    0.89    0.50
   1  -1  16    0.87    0.57
   2  -1  16    1.69    0.53
   2  -1  16    1.66    0.60
   3  -1  16    5.63    0.74
   5   0 -16    1.93    0.61
  -5   0  16    2.97    0.77
   4   0 -16   -0.24    0.51
  -4   0  16    1.45    0.63
   3   0 -16    0.07    0.50
  -3   0  16    0.55    0.58
  -2   0  16    0.22    0.52
  -2   0  16    0.31    0.54
  -1   0  16    5.61    0.65
  -1   0  16    4.57    0.68
   0   0  16    3.80    0.61
   0   0  16    5.20    0.68
   1   0  16    5.06    0.67
   1   0  16    5.11    0.66
   2   0  16    5.45    0.69
   3   0  16    1.25    0.56
   5  -1 -16   -0.25    0.56
  -5   1  16   -0.40    0.66
   4  -1 -16    2.96    0.64
  -4   1  16    1.29    0.64
  -3   1  16    2.04    0.59
  -3   1  16    2.15    0.62
  -2   1  16    2.72    0.60
  -2   1  16    3.98    0.66
  -1   1  16    5.81    0.69
   0   1  16   -0.27    0.51
   1   1  16    1.70    0.59
   2   1  16   -0.16    0.58
  -4   2  16    1.52    0.62
  -3   2  16    2.99    0.64
  -2   2  16   -0.53    0.52
  -1   2  16    0.47    0.55
   0   2  16    3.46    0.65
   1   2  16    1.61    0.61
  -1  -8  17    2.42    0.72
   0  -8  17   -0.01    0.69
   1  -8  17    2.65    0.80
   2  -8  17    2.77    0.83
  -2  -7  17    1.30    0.64
  -1  -7  17    2.45    0.71
   0  -7  17    1.06    0.67
   1  -7  17    1.84    0.72
   2  -7  17    0.51    0.70
   3  -7  17    0.51    0.76
   3   6 -17    2.09    0.54
  -3  -6  17    1.47    0.66
   2   6 -17    0.67    0.50
  -2  -6  17    0.68    0.61
  -1  -6  17    0.34    0.61
   0  -6  17    4.64    0.77
   1  -6  17    1.20    0.69
   2  -6  17    2.02    0.73
   3  -6  17    5.38    0.89
   4   5 -17    0.13    0.49
  -4  -5  17    0.95    0.64
   3   5 -17   11.05    0.79
   2   5 -17    0.31    0.47
  -2  -5  17    0.41    0.59
   1   5 -17    0.73    0.48
  -1  -5  17    0.30    0.58
   0  -5  17    3.58    0.71
   1  -5  17    0.64    0.64
   2  -5  17    2.70    0.72
   3  -5  17    2.47    0.79
   4   4 -17    0.87    0.54
  -4  -4  17    0.07    0.62
   3   4 -17   -0.14    0.48
  -3  -4  17    0.21    0.58
   2   4 -17    0.28    0.49
  -2  -4  17    0.36    0.56
   1   4 -17    1.50    0.50
  -1  -4  17    0.83    0.60
   0   4 -17    0.25    0.47
   0  -4  17    0.64    0.48
   0  -4  17    1.44    0.64
   1  -4  17    5.66    0.79
   2  -4  17    5.01    0.78
   3  -4  17    2.01    0.73
   4   3 -17   -0.21    0.51
  -4  -3  17    0.34    0.62
   3   3 -17    3.41    0.59
  -3  -3  17    3.78    0.69
   2   3 -17    0.52    0.50
  -2  -3  17    0.41    0.60
   1   3 -17    1.61    0.52
  -1  -3  17    2.89    0.65
   0  -3  17   -0.11    0.48
   0  -3  17   -0.09    0.56
   1  -3  17   -0.13    0.47
   1  -3  17    0.30    0.62
   2  -3  17    1.71    0.67
   3  -3  17    1.32    0.68
   4   2 -17    0.13    0.55
  -4  -2  17    0.08    0.63
   3   2 -17    0.22    0.51
  -3  -2  17    0.33    0.59
   2   2 -17    1.89    0.55
  -2  -2  17    2.10    0.63
  -1  -2  17    2.17    0.63
  -1  -2  17    1.72    0.56
   0  -2  17    3.17    0.69
   0  -2  17    3.44    0.61
   1  -2  17    9.25    0.75
   1  -2  17    7.35    0.83
   2  -2  17    4.32    0.75
   3  -2  17    1.72    0.68
   4   1 -17    2.37    0.63
  -4  -1  17    1.17    0.66
   3   1 -17    5.26    0.68
  -3  -1  17    3.38    0.70
   2   1 -17    1.20    0.56
  -2  -1  17    0.77    0.61
  -2  -1  17    1.34    0.58
  -1  -1  17    1.68    0.57
  -1  -1  17    2.74    0.65
   0  -1  17   -0.36    0.57
   0  -1  17   -0.12    0.53
   1  -1  17    1.27    0.62
   1  -1  17    0.93    0.55
   2  -1  17    1.09    0.56
   2  -1  17    0.95    0.60
   4   0 -17    1.30    0.59
  -4   0  17    0.18    0.65
   3   0 -17    0.06    0.57
  -3   0  17   -0.20    0.58
  -3   0  17    0.17    0.57
  -2   0  17    0.40    0.57
  -2   0  17   -0.75    0.53
  -1   0  17    1.14    0.58
  -1   0  17    0.50    0.57
   0   0  17    1.33    0.61
   0   0  17    1.94    0.60
   1   0  17    3.32    0.64
  -3   1  17    1.91    0.64
  -3   1  17    1.60    0.64
  -2   1  17    0.32    0.57
  -1   1  17    4.77    0.70
   0   1  17    0.59    0.58
  -2  -6  18    0.65    0.63
  -1  -6  18    0.80    0.63
   0  -6  18    0.18    0.65
   1  -6  18    7.29    0.91
   2   5 -18    2.39    0.58
  -2  -5  18    1.86    0.65
   1   5 -18    1.89    0.55
  -1  -5  18    1.81    0.65
   0  -5  18    1.63    0.67
   1  -5  18    0.44    0.66
   2  -5  18   -0.19    0.66
   3   4 -18    3.93    0.64
  -3  -4  18    2.97    0.70
   2   4 -18    0.26    0.52
  -2  -4  18    0.12    0.61
   1   4 -18    1.94    0.55
  -1  -4  18    2.20    0.68
   0  -4  18    1.45    0.66
   1  -4  18    4.62    0.80
   2  -4  18    2.77    0.75
   3   3 -18    3.17    0.62
  -3  -3  18    2.73    0.71
   2   3 -18    0.71    0.54
  -2  -3  18    0.55    0.63
   1   3 -18    0.26    0.52
  -1  -3  18    0.28    0.62
  -1  -3  18    0.49    0.56
   0  -3  18    4.46    0.64
   0  -3  18    4.22    0.75
   1  -3  18    0.29    0.64
   3   2 -18   -0.34    0.53
  -3  -2  18   -0.56    0.62
   2   2 -18   -0.35    0.53
  -2  -2  18    0.34    0.60
  -1  -2  18    3.38    0.70
  -1  -2  18    3.50    0.66
   0  -2  18    0.67    0.59
   0  -2  18    1.20    0.65
   1  -2  18    3.85    0.65
   1  -2  18    4.01    0.76
  -2  -1  18    0.04    0.60
  -2  -1  18    0.93    0.60
  -1  -1  18    0.76    0.58
  -1  -1  18    0.07    0.61
   0  -1  18    2.77    0.68
   0  -1  18    2.63    0.65
   0   0   0    0.00    0.00
;
_shelx_res_checksum     94290
_shelx_res_file
;
TITL mo_dm14103_0m in P-1
CELL 0.71073 7.2825 8.7850 13.0262 107.882 93.156 101.555
ZERR 2.00 0.0011 0.0013 0.0020 0.003 0.003 0.003
LATT 1
SFAC C  H  N  O  Br
UNIT 28 36 2 8 2
L.S. 4
ACTA
BOND $H
wpdb -1
conf
htab
FMAP 2
PLAN -2
SIZE 0.150 0.200 0.250
TEMP -133
WGHT    0.057900
FVAR       0.19526
BR1   5    0.438835    0.252038    1.003994    11.00000    0.04362    0.07456 =
         0.02979    0.01222   -0.00597    0.03115
N1    3   -0.287763   -0.003670    0.572841    11.00000    0.02885    0.02644 =
         0.02665    0.00882   -0.00452    0.00299
O1    4   -0.215928   -0.117270    0.531164    11.00000    0.06338    0.02740 =
         0.06158    0.01069    0.01319    0.01837
O2    4   -0.428056   -0.016765    0.619130    11.00000    0.03745    0.04170 =
         0.04953    0.01917    0.00852   -0.00131
O3    4   -0.258075    0.505803    0.501262    11.00000    0.02968    0.04435 =
         0.02871    0.01990    0.00733    0.01755
AFIX  83
H3A   2   -0.355986    0.514273    0.468289    11.00000   -1.50000
AFIX   0
O4    4   -0.459046    0.462264    0.617429    11.00000    0.02513    0.05758 =
         0.03729    0.02628    0.00813    0.01588
C1    1   -0.202787    0.161260    0.565413    11.00000    0.02454    0.02370 =
         0.02399    0.00921    0.00214    0.00467
AFIX  23
H1A   2   -0.285024    0.186016    0.512485    11.00000   -1.20000
H1B   2   -0.078069    0.160365    0.538890    11.00000   -1.20000
AFIX   0
C2    1   -0.178961    0.294727    0.676080    11.00000    0.02009    0.02514 =
         0.01997    0.00890    0.00234    0.00683
AFIX  13
H2    2   -0.301500    0.280368    0.706986    11.00000   -1.20000
AFIX   0
C3    1   -0.136150    0.466107    0.661936    11.00000    0.02197    0.02619 =
         0.02145    0.01044    0.00186    0.00849
AFIX  13
H3    2   -0.017042    0.480877    0.627783    11.00000   -1.20000
AFIX   0
C4    1   -0.296936    0.478311    0.588737    11.00000    0.02723    0.02161 =
         0.02270    0.00750    0.00238    0.00984
C5    1   -0.112753    0.602846    0.772036    11.00000    0.03501    0.02582 =
         0.02273    0.00902    0.00489    0.00979
AFIX  23
H5A   2   -0.229967    0.586104    0.806203    11.00000   -1.20000
H5B   2   -0.008554    0.593581    0.820222    11.00000   -1.20000
AFIX   0
C6    1   -0.070897    0.775947    0.763830    11.00000    0.05330    0.02306 =
         0.02667    0.00767    0.00010    0.01280
AFIX  23
H6A   2   -0.177830    0.786502    0.718202    11.00000   -1.20000
H6B   2   -0.062939    0.856049    0.837387    11.00000   -1.20000
AFIX   0
C7    1    0.110461    0.820274    0.716243    11.00000    0.05747    0.02700 =
         0.03326    0.01395    0.00109    0.00373
AFIX  23
H7A   2    0.126965    0.934072    0.714545    11.00000   -1.20000
H7B   2    0.098380    0.746464    0.640317    11.00000   -1.20000
AFIX   0
C8    1    0.285960    0.807516    0.779570    11.00000    0.04746    0.05484 =
         0.06028    0.02800   -0.00347   -0.00387
AFIX 137
H8A   2    0.291085    0.870004    0.856665    11.00000   -1.50000
H8B   2    0.398982    0.852356    0.751329    11.00000   -1.50000
H8C   2    0.280618    0.691987    0.771418    11.00000   -1.50000
AFIX   0
C9    1   -0.028385    0.279209    0.754499    11.00000    0.02249    0.01977 =
         0.02095    0.00650    0.00138    0.00717
C10   1    0.160681    0.304862    0.736811    11.00000    0.02443    0.03318 =
         0.02358    0.01170    0.00514    0.00801
AFIX  43
H10   2    0.194649    0.327338    0.672681    11.00000   -1.20000
AFIX   0
C11   1    0.299084    0.298213    0.810607    11.00000    0.02123    0.03925 =
         0.03249    0.01119    0.00383    0.01107
AFIX  43
H11   2    0.427820    0.318343    0.798437    11.00000   -1.20000
AFIX   0
C12   1    0.248507    0.261887    0.902659    11.00000    0.03177    0.03596 =
         0.02353    0.00499   -0.00332    0.01621
C13   1    0.062810    0.233221    0.921598    11.00000    0.03755    0.03684 =
         0.02216    0.01362    0.00388    0.01430
AFIX  43
H13   2    0.029460    0.207587    0.984845    11.00000   -1.20000
AFIX   0
C14   1   -0.075219    0.242154    0.847336    11.00000    0.02543    0.03216 =
         0.02426    0.01237    0.00625    0.00905
AFIX  43
H14   2   -0.203631    0.222641    0.860177    11.00000   -1.20000
AFIX   0
HKLF 4 1 1 0 0 0 1 0 0 0 1
REM  mo_dm14103_0m in P-1
REM R1 =  0.0446 for    3078 Fo > 4sig(Fo)  and  0.0836 for all    4717 data
REM    182 parameters refined using      0 restraints
END
WGHT      0.0565      0.0000
REM Instructions for potential hydrogen bonds
EQIV $1 -x-1, -y+1, -z+1
HTAB O3 O4_$1
EQIV $2 -x-1, -y, -z+1
HTAB C1 O2_$2
EQIV $3 -x, -y, -z+1
HTAB C1 O1_$3
REM Highest difference peak  0.769,  deepest hole -0.571,  1-sigma level  0.086
Q1    1   0.3277  0.2367  1.0260  11.00000  0.05    0.77
Q2    1   0.5417  0.2336  0.9726  11.00000  0.05    0.61
;
_shelxl_version_number         .2013
