# Supplementary material for: 2-[1-(4-Bromo­phen­yl)-2-nitro­eth­yl]hexa­noic acid
Source: Acta Crystallogr Sect E Struct Rep Online. 2014 Apr 5;70(Pt 5):o518. doi: 10.1107/S1600536814006941 (PMC4011287; doi:10.1107/S1600536814006941)
Supplement: Supplementary file 2 [file e-70-0o518-Isup2.hkl]

#
# h,k,l, Fc-squared, Fo-squared, sigma(Fo-squared), status flag
#
data_I
_shelx_title ' mo_dm14103_0m in P-1'
_shelx_refln_list_code          4
_shelx_F_calc_maximum      157.69
_exptl_crystal_F_000       352.00
_reflns_d_resolution_high  0.6964

loop_
 _space_group_symop_operation_xyz
 'x, y, z'
 '-x, -y, -z'

_cell_length_a     7.2825
_cell_length_b     8.7850
_cell_length_c    13.0262
_cell_angle_alpha 107.882
_cell_angle_beta   93.156
_cell_angle_gamma 101.555

_shelx_F_squared_multiplier     1.000

loop_
 _refln_index_h
 _refln_index_k
 _refln_index_l
 _refln_F_squared_calc
 _refln_F_squared_meas
 _refln_F_squared_sigma
 _refln_observed_status
   1   0   0        186.25        206.72         3.77 o
   2   0   0         25.84         30.45         3.41 o
   3   0   0        842.73        839.33        14.49 o
   4   0   0        256.39        270.79         7.99 o
   5   0   0          3.01         -0.20         4.20 o
   6   0   0        528.98        527.34        13.55 o
   7   0   0        490.65        480.69        16.00 o
   8   0   0        293.75        325.63        13.50 o
   9   0   0         16.89         20.46        12.85 o
  10   0   0         12.70         16.00        14.16 o
 -10   1   0         49.72         60.32        15.74 o
  -9   1   0          3.92         19.67        12.85 o
  -8   1   0         19.73         19.53         6.68 o
  -7   1   0          2.95          7.78         5.23 o
  -6   1   0        554.10        539.65        13.59 o
  -5   1   0       1711.98       1634.50        27.37 o
  -4   1   0       1654.15       1673.83        27.03 o
  -3   1   0       2057.16       2143.29        32.78 o
  -2   1   0       1749.05       1773.87        26.77 o
  -1   1   0        530.56        584.85         7.58 o
   0   1   0        335.21        385.91         6.53 o
   1   1   0        913.20        978.37        20.59 o
   2   1   0       1147.57       1184.42        20.46 o
   3   1   0        821.80        721.13        13.15 o
   4   1   0        883.72        820.17        15.55 o
   5   1   0        287.21        296.53        12.06 o
   6   1   0        119.19        107.46         7.02 o
   7   1   0         35.68         38.56         6.72 o
   8   1   0         13.34          9.50         7.17 o
   9   1   0          0.76          4.40         8.18 o
 -10   2   0         16.88         22.29        14.95 o
  -9   2   0         12.83         19.93        12.33 o
  -8   2   0        399.62        404.69        22.03 o
  -7   2   0          9.68          4.64         5.09 o
  -6   2   0        390.81        381.29        11.14 o
  -5   2   0         90.06        101.24         5.23 o
  -4   2   0          6.13          4.53         2.57 o
  -3   2   0        250.14        198.34         4.63 o
  -2   2   0       2413.88       2502.44        30.79 o
  -1   2   0        524.69        624.19         8.44 o
   0   2   0       6032.34       6973.07       185.82 o
   1   2   0         27.65         25.49         3.67 o
   2   2   0        806.59        756.77        13.07 o
   3   2   0        104.03         89.29         4.36 o
   4   2   0         52.03         45.35         4.36 o
   5   2   0        199.08        203.16         9.27 o
   6   2   0         13.40         24.02         7.61 o
   7   2   0         10.61         16.37         6.46 o
   8   2   0        105.16        118.79         9.62 o
   9   2   0          6.89         10.99         8.71 o
 -10   3   0          7.95         44.59        15.47 o
  -9   3   0          1.72         -3.15        12.33 o
  -8   3   0         12.64         -0.26        10.49 o
  -7   3   0         17.55         13.90         9.44 o
  -6   3   0       1020.21        915.36        17.89 o
  -5   3   0        647.52        619.97        12.85 o
  -4   3   0        746.34        695.10        10.96 o
  -3   3   0       1342.33       1318.04        22.41 o
  -2   3   0       2615.77       2874.26        35.52 o
  -1   3   0        793.03        912.59        12.35 o
   0   3   0        505.05        649.17        12.09 o
   1   3   0          1.59          3.51         2.62 o
   2   3   0        454.91        465.77        12.59 o
   3   3   0        787.80        760.22        14.46 o
   4   3   0        597.31        584.54        13.34 o
   5   3   0        396.75        414.15        12.31 o
   6   3   0         71.75         82.36        10.88 o
   7   3   0         77.63         76.28         8.25 o
   8   3   0          6.82          7.06         7.95 o
   9   3   0          2.70         -1.84        12.59 o
 -10   4   0         94.48        123.01        18.10 o
  -9   4   0         17.69        -11.80        11.80 o
  -8   4   0        338.30        333.35        22.29 o
  -7   4   0        751.52        727.55        27.54 o
  -6   4   0       1432.15       1380.08        38.03 o
  -5   4   0          1.86          3.21         4.40 o
  -4   4   0          8.47          6.69         3.00 o
  -3   4   0         11.72         11.70         2.25 o
  -2   4   0        488.84        550.34         8.89 o
  -1   4   0        170.09        169.83         4.55 o
   0   4   0       6692.35       7592.40       203.66 o
   1   4   0       2592.73       2644.23        42.12 o
   2   4   0        712.05        710.23        16.13 o
   3   4   0         14.76          5.15         4.85 o
   4   4   0        137.04        155.87        10.36 o
   5   4   0         11.72         21.51         5.90 o
   6   4   0          1.72         -1.33         6.40 o
   7   4   0         90.53         80.26        12.59 o
   8   4   0         44.64         64.52        13.64 o
 -10   5   0         61.56         81.83        16.79 o
  -9   5   0         10.53         -8.13        12.59 o
  -8   5   0          1.73        -10.23        10.23 o
  -7   5   0          7.65         -1.84         9.44 o
  -6   5   0        343.96        338.88        12.97 o
  -5   5   0        397.79        403.93         9.10 o
  -4   5   0       1409.51       1461.05        20.49 o
  -3   5   0        814.58        818.87        12.73 o
  -2   5   0         52.51         47.37         3.13 o
  -1   5   0        241.74        262.15         6.08 o
   0   5   0         71.97         79.46         5.58 o
   1   5   0         69.90         80.21        10.88 o
   2   5   0        637.96        638.34        15.69 o
   3   5   0         45.56         33.73         6.31 o
   4   5   0         28.29         27.80         8.39 o
   5   5   0        220.73        227.65        15.21 o
   6   5   0         28.55         38.29        11.28 o
   7   5   0          0.52        -10.75        10.75 o
   8   5   0          1.16          8.92        12.85 o
  -9   6   0         83.53         63.47        14.69 o
  -8   6   0        166.44        181.49        16.26 o
  -7   6   0          4.90         -3.15         9.70 o
  -6   6   0        232.20        219.38        10.47 o
  -5   6   0         54.05         49.36        11.28 o
  -4   6   0         18.38         12.04         6.43 o
  -3   6   0        557.48        586.71        11.69 o
  -2   6   0        713.79        783.42        20.46 o
  -1   6   0         54.31         57.54         5.43 o
   0   6   0         79.93         86.85        11.15 o
   1   6   0         27.42         20.49         6.69 o
   2   6   0        553.73        576.96        16.07 o
   3   6   0         52.22         45.07         7.47 o
   4   6   0          3.55         -4.23         8.92 o
   5   6   0         10.68         17.51         8.59 o
   6   6   0         11.85          9.70        11.54 o
   7   6   0          0.31         -6.03        12.06 o
  -9   7   0          5.45          3.67        13.64 o
  -8   7   0          1.40         -4.72        11.28 o
  -7   7   0          0.54         -3.88         7.75 o
  -6   7   0        403.52        394.77        17.18 o
  -5   7   0        106.20        109.59         8.32 o
  -4   7   0        470.51        470.08        50.23 o
  -3   7   0        388.44        357.18         8.99 o
  -2   7   0          2.65         -0.14         4.92 o
  -1   7   0        475.58        465.69        15.21 o
   0   7   0         93.12         90.28         7.51 o
   1   7   0        166.96        175.76        12.46 o
   2   7   0          3.86          8.67         6.74 o
   3   7   0          2.79         16.79         7.42 o
   4   7   0         12.99         22.64         8.25 o
   5   7   0         50.16         49.54        11.54 o
   6   7   0          0.58         15.29        11.54 o
  -9   8   0         64.02         77.90        16.52 o
  -8   8   0         48.50         51.67        13.64 o
  -7   8   0         20.37         29.49         8.95 o
  -6   8   0        994.24        937.76        27.67 o
  -5   8   0          1.06         -4.74        11.15 o
  -4   8   0         34.66         34.88        11.28 o
  -3   8   0          2.32          9.73         6.56 o
  -2   8   0          2.06          3.58         5.84 o
  -1   8   0         49.14         69.73         7.74 o
   0   8   0        236.80        215.74        26.62 o
   1   8   0         71.16         77.67         8.97 o
   2   8   0         68.35         71.41        14.82 o
   3   8   0          1.27          7.21         8.20 o
   4   8   0         11.40          9.67         8.97 o
   5   8   0          0.42         -5.03         9.94 o
  -8   9   0         14.30         35.41        16.79 o
  -7   9   0          6.85          6.29        13.64 o
  -6   9   0          6.46         19.93        13.64 o
  -5   9   0        110.91        126.94        17.31 o
  -4   9   0        153.98        151.86        17.57 o
  -3   9   0         34.31         22.29        12.85 o
  -2   9   0         17.94         27.52        13.24 o
  -1   9   0          0.21         -3.77         6.88 o
   0   9   0          5.04          2.97         7.78 o
   1   9   0          8.57         16.60         8.50 o
   2   9   0         29.32         30.26         9.21 o
   3   9   0          0.19         -8.77         8.77 o
   4   9   0          5.62         11.79        10.37 o
  -7  10   0         14.53          9.97        16.00 o
  -6  10   0         51.06         43.01        16.00 o
  -5  10   0          6.28          0.26        14.43 o
  -4  10   0          3.00          3.15        14.69 o
  -3  10   0         31.01         17.31        16.26 o
  -2  10   0         12.80         27.54        16.79 o
  -1  10   0        131.46        120.89        13.38 o
   0  10   0          6.36         24.53         8.77 o
   1  10   0         18.06          9.68         9.17 o
   2  10   0         64.03         62.47        10.96 o
   3  10   0          0.90          3.57        10.23 o
  -6  11   0         40.22         51.67        18.36 o
  -5  11   0          3.16        -12.06        16.26 o
  -4  11   0         15.35         13.11        17.31 o
  -3  11   0          5.55         44.85        18.62 o
  -2  11   0         11.96         16.26        18.36 o
  -1  11   0          1.01          0.00        18.36 o
   0  11   0          1.91          5.21         9.72 o
   1  11   0          5.07          4.30         9.88 o
   1 -12   1         13.32          8.13        19.93 o
   2 -12   1          2.83         -5.77        19.41 o
   3 -12   1          6.08         17.83        20.20 o
  -2 -11   1          3.38          7.91        10.72 o
  -1 -11   1          0.09         -4.09         9.65 o
   0 -11   1          7.75          3.47         9.31 o
   1 -11   1         10.95         18.88        18.88 o
   2 -11   1          9.53         19.41        18.10 o
   3 -11   1          0.36         -7.61        16.79 o
   4 -11   1        125.13        132.71        21.24 o
   5 -11   1         18.98         34.62        17.31 o
   6 -11   1         40.81         41.18        17.83 o
  -3 -10   1          0.40        -10.04        10.04 o
  -2 -10   1          0.69         -5.19        10.88 o
  -1 -10   1         59.40         75.73        17.31 o
   0 -10   1          6.30          4.17         8.20 o
   1 -10   1          2.80          3.64         7.55 o
   2 -10   1          0.53        -15.47        15.47 o
   3 -10   1         21.01         -3.41        15.21 o
   4 -10   1         12.63         10.23        14.69 o
   5 -10   1          4.27         -8.39        13.90 o
   6 -10   1         75.60         88.65        17.31 o
   7 -10   1         15.15         13.90        15.74 o
  -5  -9   1         14.12         15.90        10.95 o
  -4  -9   1          3.19         14.83        10.01 o
  -3  -9   1          3.32         10.30         9.97 o
  -2  -9   1          0.87          9.25         8.42 o
  -1  -9   1          0.05          0.07         7.74 o
   0  -9   1         13.28         12.41         7.46 o
   1  -9   1          7.88          7.61         7.05 o
   2  -9   1         30.06         28.94         8.79 o
   3  -9   1         59.01         61.63        14.95 o
   4  -9   1         98.71         98.88        15.74 o
   5  -9   1        148.96        168.38        17.57 o
   6  -9   1          3.89        -12.59        12.59 o
   7  -9   1         23.56         16.03         9.01 o
   8  -9   1          3.49         18.39        10.01 o
  -6  -8   1         60.82         77.52        11.84 o
  -5  -8   1          0.78          9.27         9.75 o
  -4  -8   1          0.58          3.93         8.94 o
  -3  -8   1          0.27         10.20         7.96 o
  -2  -8   1         94.28         99.23         9.51 o
  -1  -8   1          3.63          0.64         6.54 o
   0  -8   1         27.43         29.36         6.87 o
   1  -8   1        189.49        199.33        29.64 o
   2  -8   1        369.22        383.94        12.98 o
   3  -8   1        382.66        410.46        23.60 o
   4  -8   1        343.92        317.88        13.48 o
   5  -8   1          0.75          1.26        12.72 o
   6  -8   1          5.01         -3.87         7.25 o
   7  -8   1         56.20         53.50        14.95 o
   8  -8   1        131.45        140.32        16.52 o
   9  -8   1        137.42        145.30        18.10 o
  -7  -7   1          0.04         -6.02        10.87 o
  -6  -7   1         12.36         26.49        11.67 o
  -5  -7   1         14.64          1.46         8.73 o
  -4  -7   1          7.60         13.71         8.66 o
  -3  -7   1        212.28        184.50        22.03 o
  -2  -7   1         61.49         55.69         7.52 o
  -1  -7   1          3.81          7.07         6.16 o
   0  -7   1         77.68         72.69         6.83 o
   1  -7   1         21.88         24.85         5.47 o
   2  -7   1        306.71        315.31         8.13 o
   3  -7   1         79.41         89.83         4.76 o
   4  -7   1        594.93        614.07        16.05 o
   5  -7   1        492.62        500.83        18.49 o
   6  -7   1          2.57          2.32         6.98 o
   7  -7   1         22.71         19.35         8.40 o
   8  -7   1          4.21          6.03        12.06 o
   9  -7   1          0.39         -0.79        13.64 o
  -7  -6   1         13.87         -4.20        12.06 o
  -6  -6   1         20.52         11.02        11.02 o
  -5  -6   1          0.86          5.25         9.44 o
  -4  -6   1        119.69        121.43         9.76 o
  -3  -6   1          7.62          8.80         5.97 o
  -2  -6   1        290.86        274.68        11.47 o
  -1  -6   1        455.33        500.71        14.43 o
   0  -6   1        251.52        248.85         9.80 o
   1  -6   1        580.56        638.94        12.25 o
   2  -6   1         40.07         45.23         3.44 o
   3  -6   1         43.03         48.85         3.59 o
   4  -6   1          2.35          4.14         4.66 o
   5  -6   1        103.51         84.61         7.36 o
   6  -6   1       1057.83        999.56        22.81 o
   7  -6   1        175.49        202.47        15.47 o
   8  -6   1        112.51        110.94        14.43 o
   9  -6   1         85.89         82.09        15.21 o
  -8  -5   1          1.07        -12.33        12.33 o
  -7  -5   1         40.14         69.50        13.11 o
  -6  -5   1         28.20         25.97        10.49 o
  -5  -5   1         20.95         31.21         9.44 o
  -4  -5   1        110.59        105.43        10.75 o
  -3  -5   1        172.79        147.62         8.43 o
  -2  -5   1         26.57         24.12         8.92 o
  -1  -5   1         45.39         41.88         5.00 o
   0  -5   1         28.63         37.23         7.34 o
   1  -5   1        264.88        306.93         6.78 o
   2  -5   1        960.08       1048.46        15.01 o
   3  -5   1        418.77        438.26        14.78 o
   4  -5   1        740.03        731.35        11.64 o
   5  -5   1       1227.42       1167.02        49.83 o
   6  -5   1        284.56        249.56        12.15 o
   7  -5   1         67.54         57.96        11.02 o
   8  -5   1          0.38          4.72        11.54 o
   9  -5   1          0.99         12.33        12.85 o
  10  -5   1         36.55         43.80        15.47 o
  -8  -4   1          4.73          7.87        11.80 o
  -7  -4   1          1.63         17.31        10.23 o
  -6  -4   1         94.36         79.64         7.88 o
  -5  -4   1        264.66        216.80        10.08 o
  -4  -4   1          0.73          3.46         4.54 o
  -3  -4   1          1.88          6.03         5.25 o
  -2  -4   1        782.85        789.28        16.82 o
  -1  -4   1        217.50        203.94         9.93 o
   0  -4   1         58.80         54.57         2.57 o
   1  -4   1       2458.60       3086.02        38.39 o
   2  -4   1       1557.14       1684.60        21.92 o
   3  -4   1       1898.44       2003.11        25.80 o
   4  -4   1         12.54         11.96         2.99 o
   5  -4   1        177.40        180.27         8.24 o
   6  -4   1        338.92        333.35        18.10 o
   7  -4   1         15.57          3.67         9.44 o
   8  -4   1        284.92        286.66        20.98 o
   9  -4   1        251.69        266.47        20.20 o
  10  -4   1         59.06         51.41        15.74 o
  -9  -3   1          1.94         -4.20        12.06 o
  -8  -3   1          2.90         -2.17        13.64 o
  -7  -3   1          2.59          4.10         6.72 o
  -6  -3   1         15.94         32.72         9.84 o
  -5  -3   1        492.67        491.52        13.16 o
  -4  -3   1        140.18        125.07        16.79 o
  -3  -3   1        290.34        290.37         8.34 o
  -2  -3   1       1933.38       1839.39        66.36 o
  -1  -3   1       1778.90       1995.05        31.70 o
   0  -3   1       2412.91       3032.37        45.62 o
   1  -3   1        112.44        115.69         3.24 o
   2  -3   1        193.33        196.40         4.75 o
   3  -3   1       1590.02       1628.96        21.14 o
   4  -3   1       2271.46       2318.96        29.89 o
   5  -3   1       1239.09       1174.79        20.35 o
   6  -3   1         94.97         79.30         5.48 o
   7  -3   1         30.19         19.93         9.70 o
   8  -3   1          0.18         -4.46        10.75 o
   9  -3   1         24.83         11.28        12.33 o
  10  -3   1         34.32         35.67        15.21 o
  -9  -2   1         13.47         26.04         8.98 o
  -8  -2   1         75.90         82.62         8.96 o
  -7  -2   1        132.42        125.02         8.62 o
  -6  -2   1         11.31         11.57         5.41 o
  -5  -2   1         11.85         16.32         4.70 o
  -4  -2   1        364.98        411.27        10.48 o
  -3  -2   1         15.23         23.53         3.15 o
  -2  -2   1       2351.58       2351.94        35.82 o
  -1  -2   1      10514.54      11007.34       216.38 o
   0  -2   1       8509.09      10067.03       119.73 o
   1  -2   1        276.43        296.11         8.34 o
   2  -2   1        181.72        202.19         5.07 o
   3  -2   1        204.99        213.76         4.71 o
   4  -2   1         39.11         37.54         3.10 o
   5  -2   1         18.82         20.32         3.53 o
   6  -2   1       2845.72       2744.98        43.88 o
   7  -2   1        332.62        367.85        12.15 o
   8  -2   1         98.09         84.19        12.85 o
   9  -2   1        156.67        167.59        16.79 o
  10  -2   1         38.52         61.63        15.74 o
  -9  -1   1          3.48          7.71         8.10 o
  -8  -1   1         69.81         68.21         8.40 o
  -7  -1   1         35.57         31.11         6.65 o
  -6  -1   1        187.76        192.67         9.26 o
  -5  -1   1       1343.15       1315.17        23.60 o
  -4  -1   1        589.86        577.63        12.31 o
  -3  -1   1       1780.06       1830.15        28.87 o
  -2  -1   1        532.55        528.87        12.33 o
  -1  -1   1       3264.39       3248.04        47.64 o
   0  -1   1        448.82        520.58         6.77 o
   1  -1   1       1830.72       1924.63        44.85 o
   2  -1   1         59.90         56.92         2.46 o
   3  -1   1       3479.67       3476.42        51.81 o
   4  -1   1       1466.23       1426.06        23.41 o
   5  -1   1        226.69        198.94         8.07 o
   6  -1   1        934.56        898.57        18.30 o
   7  -1   1        116.42        134.50         8.26 o
   8  -1   1         23.77         17.91         6.68 o
   9  -1   1          8.72         -0.26        12.33 o
  10  -1   1          5.78          2.36        14.16 o
 -10   0   1         12.17         17.83        14.16 o
  -9   0   1         35.00         58.63        23.74 o
  -8   0   1        128.86        138.74        11.54 o
  -7   0   1        135.55        131.91         9.57 o
  -6   0   1        176.06        178.77        10.49 o
  -5   0   1        231.77        235.79        13.77 o
  -4   0   1        286.89        270.91         7.99 o
  -3   0   1        616.34        775.49        13.66 o
  -2   0   1       7789.58       7361.81       106.97 o
  -1   0   1        360.08        333.49         5.82 o
   0   0   1         23.68         16.26         1.05 o
   1   0   1       2139.06       2105.77        30.97 o
   2   0   1       3197.38       3028.79        44.93 o
   3   0   1        733.81        682.35        12.28 o
   4   0   1          1.09         -1.62         2.83 o
   5   0   1          5.53          1.80         3.78 o
   6   0   1        293.82        267.29        14.29 o
   7   0   1         16.60         20.58         6.04 o
   8   0   1         65.08         66.37         8.10 o
   9   0   1         40.80         25.97        13.64 o
  10   0   1         34.11         73.70        16.52 o
 -10   1   1          1.20          7.34        13.90 o
  -9   1   1        122.33        139.79        15.74 o
  -8   1   1          0.15         -6.24         6.24 o
  -7   1   1        143.03        153.84         8.36 o
  -6   1   1         14.70         18.63         4.79 o
  -5   1   1       1154.16       1132.28        20.39 o
  -4   1   1        764.23        696.40        13.44 o
  -3   1   1       1341.95       1233.65        39.87 o
  -2   1   1       2669.23       2715.41        61.67 o
  -1   1   1       1560.34       1623.53        19.95 o
   0   1   1        630.82        635.23        15.21 o
   1   1   1        490.71        495.51         8.44 o
   2   1   1       1579.83       1609.43        25.00 o
   3   1   1       1022.10        992.40        17.05 o
   4   1   1       1715.90       1711.82        35.93 o
   5   1   1        744.11        734.75        15.73 o
   6   1   1        248.70        275.60        13.24 o
   7   1   1         32.67         42.81         9.31 o
   8   1   1          3.70         -0.37        10.49 o
   9   1   1          0.99         -1.36         8.13 o
 -10   2   1         81.94         68.98        16.26 o
  -9   2   1         19.00         14.16        13.11 o
  -8   2   1        379.33        396.82        22.29 o
  -7   2   1        961.44        949.39        20.01 o
  -6   2   1        131.52        138.88        13.24 o
  -5   2   1          3.11          1.74         3.53 o
  -4   2   1        249.04        269.85         7.50 o
  -3   2   1         63.49         65.07         2.82 o
  -2   2   1       1157.21       1247.71        16.30 o
  -1   2   1       6337.67       6972.02        83.43 o
   0   2   1      24674.90      25735.26       476.55 o
   1   2   1       1612.09       1574.74        24.11 o
   2   2   1         81.88         78.55         3.80 o
   3   2   1         71.07         70.06         4.07 o
   4   2   1        177.23        175.86         7.42 o
   5   2   1         38.81         46.82         7.74 o
   6   2   1        651.17        614.97        25.70 o
   7   2   1        245.11        243.99        11.03 o
   8   2   1         55.65         62.42         8.77 o
   9   2   1          1.09         -4.60         8.59 o
 -10   3   1         34.23         18.10        14.69 o
  -9   3   1         50.69         70.81        14.16 o
  -8   3   1         15.69         14.43        10.75 o
  -7   3   1         80.54         72.75         6.54 o
  -6   3   1        179.09        168.50        12.06 o
  -5   3   1       1211.76       1194.45        32.00 o
  -4   3   1       2447.43       2439.84        31.43 o
  -3   3   1       1106.04       1116.79        15.48 o
  -2   3   1        138.03        138.83         4.23 o
  -1   3   1       2520.89       2890.92        42.43 o
   0   3   1          0.84          3.66         2.57 o
   1   3   1        237.63        240.49         9.97 o
   2   3   1        694.46        723.02        16.92 o
   3   3   1         66.74         54.35         4.10 o
   4   3   1        330.36        313.72        16.52 o
   5   3   1        145.18        142.98        12.06 o
   6   3   1         35.25         47.47         6.85 o
   7   3   1         10.71         17.94        14.69 o
   8   3   1          3.53         -2.62        10.75 o
   9   3   1          4.19         19.67        13.11 o
 -10   4   1         26.99         42.23        16.00 o
  -9   4   1         55.17         66.62        14.69 o
  -8   4   1        179.65        178.35        15.74 o
  -7   4   1        125.62        110.15        12.59 o
  -6   4   1        224.48        225.54         9.18 o
  -5   4   1        363.65        367.19        14.46 o
  -4   4   1          1.35         -2.05         2.61 o
  -3   4   1        122.97        116.93         4.14 o
  -2   4   1        183.46        195.30         5.54 o
  -1   4   1         13.62         15.45         4.20 o
   0   4   1       2100.40       2386.62        74.35 o
   1   4   1          8.63         12.98         3.91 o
   2   4   1        314.20        311.91        10.77 o
   3   4   1        232.50        214.47        21.24 o
   4   4   1         14.08         17.57         4.66 o
   5   4   1         15.24          6.93         6.95 o
   6   4   1          9.17          8.39         9.70 o
   7   4   1          7.07         14.43        10.75 o
   8   4   1         52.21         51.14        13.90 o
 -10   5   1          2.68        -14.16        14.43 o
  -9   5   1         18.58         33.57        14.16 o
  -8   5   1          4.80          6.56        11.02 o
  -7   5   1         12.12          7.61         9.70 o
  -6   5   1        546.24        519.94        15.48 o
  -5   5   1        454.42        416.81         9.56 o
  -4   5   1        407.58        391.73         8.89 o
  -3   5   1        608.61        603.01        10.51 o
  -2   5   1        729.84        750.57        11.88 o
  -1   5   1       1175.75       1337.10        23.90 o
   0   5   1        416.51        470.01        23.60 o
   1   5   1          5.72          2.62         4.56 o
   2   5   1         99.83         99.68         7.25 o
   3   5   1        238.18        232.25        11.31 o
   4   5   1        132.07        121.17        11.54 o
   5   5   1        123.79        133.23        13.11 o
   6   5   1         75.09         54.55        12.59 o
   7   5   1          0.54         -8.92        11.28 o
   8   5   1          2.56         -2.62        13.11 o
  -9   6   1         28.47         29.11        14.16 o
  -8   6   1        202.17        189.89        16.26 o
  -7   6   1        618.75        571.23        24.92 o
  -6   6   1        513.90        503.82        15.30 o
  -5   6   1          1.79         -8.68        10.49 o
  -4   6   1         46.61         46.78         4.23 o
  -3   6   1          1.95          3.61         3.20 o
  -2   6   1        104.70        116.70         5.16 o
  -1   6   1         57.31         50.98         5.87 o
   0   6   1       3956.83       4244.86        66.69 o
   1   6   1        154.99        145.77        13.24 o
   2   6   1          2.18          3.61         5.80 o
   3   6   1        150.13        159.95        10.02 o
   4   6   1          0.03          9.20         7.57 o
   5   6   1          2.15          1.98         8.24 o
   6   6   1          0.23         16.52        12.33 o
   7   6   1         34.19         34.88        13.64 o
  -9   7   1         11.53         12.33        13.90 o
  -8   7   1          7.04         11.02        12.33 o
  -7   7   1         67.88         66.43         9.70 o
  -6   7   1        250.84        271.00        30.29 o
  -5   7   1        336.75        319.45        12.96 o
  -4   7   1         87.73        100.36         5.46 o
  -3   7   1        401.53        428.78        13.22 o
  -2   7   1        104.63         96.72         8.39 o
  -1   7   1          3.15          3.53         5.39 o
   0   7   1          0.99         -0.32         7.34 o
   1   7   1         12.37          9.21         8.52 o
   2   7   1        115.24         98.53         9.17 o
   3   7   1         15.98         33.16         7.87 o
   4   7   1          7.52         10.80         8.59 o
   5   7   1          2.13         13.11         9.46 o
   6   7   1          0.09         -9.18        10.28 o
  -9   8   1          2.91         -7.87        14.69 o
  -8   8   1        140.59        127.73        16.00 o
  -7   8   1          6.47         -8.38         8.38 o
  -6   8   1         20.60         28.44         7.80 o
  -5   8   1        112.02         94.42        14.69 o
  -4   8   1          0.61         -4.72        11.02 o
  -3   8   1         29.78         43.47         6.87 o
  -2   8   1        279.53        262.32        11.78 o
  -1   8   1         40.02         31.71         7.15 o
   0   8   1         27.70         32.96         7.55 o
   1   8   1         56.53         62.41        11.67 o
   2   8   1         11.56         15.13         8.20 o
   3   8   1          0.56         -3.51        15.61 o
   4   8   1          0.14         -1.24         9.00 o
   5   8   1         18.36         23.42        10.40 o
  -8   9   1          0.49         -8.39        16.00 o
  -7   9   1          3.63          0.79        14.16 o
  -6   9   1        184.58        167.33        18.62 o
  -5   9   1         20.90         22.03        14.16 o
  -4   9   1         59.22         55.08        14.95 o
  -3   9   1         74.36         55.08        15.21 o
  -2   9   1         20.26         28.50         7.78 o
  -1   9   1         96.25         95.58        10.62 o
   0   9   1          2.13         10.93         8.18 o
   1   9   1          2.40          2.33         8.52 o
   2   9   1         15.08          9.79         8.97 o
   3   9   1          2.04          3.44         9.65 o
   4   9   1          0.58         -9.99         9.99 o
  -7  10   1         67.06         76.85        18.10 o
  -6  10   1         78.95         55.34        16.52 o
  -5  10   1          7.19        -13.38        14.43 o
  -4  10   1          6.01         -4.46        14.95 o
  -3  10   1          1.07          1.05        15.21 o
  -2  10   1          0.42        -15.47        15.47 o
  -1  10   1         10.89          6.53         8.38 o
   0  10   1        123.24        110.32        11.21 o
   1  10   1         34.76         46.27        19.41 o
   2  10   1          0.07          4.22        10.13 o
   3  10   1          5.76         13.98        10.82 o
  -5  11   1         15.91         17.31        17.05 o
  -4  11   1         40.88         44.59        18.88 o
  -3  11   1          5.46          2.89        17.83 o
  -2  11   1          9.54         -2.89        18.36 o
  -1  11   1         12.37         25.97        19.67 o
   0  11   1          0.43         -1.97        12.20 o
   1  11   1          1.65          6.00        10.56 o
   0 -12   2          1.26        -18.62        18.62 o
   1 -12   2         11.84          4.98        19.93 o
   2 -12   2          9.34        -18.36        18.36 o
   3 -12   2          0.14         21.51        19.93 o
   4 -12   2          8.73         -6.29        17.83 o
  -2 -11   2          2.49         16.20        20.85 o
  -1 -11   2          2.32          6.15        13.11 o
   0 -11   2          4.43         17.05        17.57 o
   1 -11   2         16.69         32.00        18.62 o
   2 -11   2          6.09         11.80        17.57 o
   3 -11   2         70.38         58.22        19.41 o
   4 -11   2         12.55          7.61        16.26 o
   5 -11   2         47.52         70.03        18.62 o
   6 -11   2         18.81         33.57        17.05 o
  -4 -10   2          1.70         -3.99        10.33 o
  -3 -10   2         45.90         41.64        10.89 o
  -2 -10   2          8.66          3.86        11.67 o
  -1 -10   2          0.58          1.38         8.46 o
   0 -10   2        182.10        198.29        46.16 o
   1 -10   2          9.02         -1.05        15.21 o
   2 -10   2         76.28         80.78        16.79 o
   3 -10   2          0.14        -14.16        14.16 o
   4 -10   2         13.43         -2.89        12.85 o
   5 -10   2          8.89         10.75        14.69 o
   6 -10   2          2.52         12.33        14.69 o
   7 -10   2         35.38         61.63        17.31 o
  -5  -9   2         14.73         18.07        10.43 o
  -4  -9   2          0.95          4.76         9.70 o
  -3  -9   2         18.85         18.15         9.36 o
  -2  -9   2          4.39         -0.58         7.86 o
  -1  -9   2          3.62         -6.98         6.98 o
   0  -9   2          7.61          4.65         6.88 o
   1  -9   2         43.66         52.43         7.52 o
   2  -9   2         22.24          3.67        12.85 o
   3  -9   2        186.99        145.04        17.57 o
   4  -9   2        127.98         96.52        15.47 o
   5  -9   2         52.23         50.62        14.16 o
   6  -9   2         18.33          6.27        11.67 o
   7  -9   2         55.91         48.95        21.11 o
   8  -9   2          1.36         10.52        10.19 o
  -6  -8   2          0.02          0.26        15.61 o
  -5  -8   2          1.56         -6.20         9.02 o
  -4  -8   2          0.18         -5.89         7.99 o
  -3  -8   2         21.86         26.77         8.25 o
  -2  -8   2          0.51          0.23         6.84 o
  -1  -8   2          4.02          0.60         8.00 o
   0  -8   2        318.75        358.36        13.62 o
   1  -8   2         13.34          9.02         7.87 o
   2  -8   2         56.86         51.74         6.17 o
   3  -8   2         81.68        110.66        13.64 o
   4  -8   2         49.17         59.15        10.10 o
   5  -8   2        237.09        201.78        13.11 o
   6  -8   2         63.57         71.39        15.21 o
   7  -8   2         71.40         78.33        11.41 o
   8  -8   2         72.10         98.35        15.47 o
   9  -8   2         38.36         31.21        15.21 o
  -7  -7   2          0.05          6.02        16.79 o
  -6  -7   2          0.11          1.28        16.92 o
  -5  -7   2          2.03          3.11         8.49 o
  -4  -7   2          8.79         11.44         7.86 o
  -3  -7   2          0.75          3.36         6.89 o
  -2  -7   2        119.34        106.54         8.48 o
  -1  -7   2          0.27          5.93         5.40 o
   0  -7   2         84.28         87.88         7.74 o
   1  -7   2          2.31          3.67         3.14 o
   2  -7   2        125.76        121.30         5.05 o
   3  -7   2        455.94        457.76        13.48 o
   4  -7   2        405.52        420.84        13.40 o
   5  -7   2        438.51        409.05        14.35 o
   6  -7   2         10.01          3.81         9.97 o
   7  -7   2        245.12        232.19        12.33 o
   8  -7   2          6.61         13.11        12.33 o
   9  -7   2         20.94         17.05        13.90 o
  -7  -6   2         30.26         20.98        12.33 o
  -6  -6   2         35.32         52.19        11.80 o
  -5  -6   2          7.46          5.77         9.44 o
  -4  -6   2         15.26         -2.54        14.43 o
  -3  -6   2        176.06        191.40        10.08 o
  -2  -6   2         63.87         72.62         6.68 o
  -1  -6   2        164.13        169.05         9.49 o
   0  -6   2        668.37        809.68        17.43 o
   1  -6   2        912.66       1072.19        15.98 o
   2  -6   2       1486.70       1629.95        22.44 o
   3  -6   2        535.44        598.48        11.38 o
   4  -6   2        157.71        160.72        18.36 o
   5  -6   2        157.38        153.46         8.74 o
   6  -6   2          7.12         -2.68         6.49 o
   7  -6   2        199.45        205.36        15.74 o
   8  -6   2        426.09        381.35        23.34 o
   9  -6   2        292.45        316.30        22.29 o
  -8  -5   2          5.69         -3.41        12.33 o
  -7  -5   2         12.45         11.28        11.02 o
  -6  -5   2        141.06        177.30        14.69 o
  -5  -5   2         81.18         86.29        11.02 o
  -4  -5   2        110.48         98.61        10.23 o
  -3  -5   2        346.58        388.17        28.33 o
  -2  -5   2        559.69        546.78        14.05 o
  -1  -5   2        164.66        173.70         6.14 o
   0  -5   2        143.69        168.65        10.57 o
   1  -5   2          6.20         12.99         2.38 o
   2  -5   2        314.36        310.29         6.47 o
   3  -5   2       1037.84       1080.76        24.13 o
   4  -5   2       1265.00       1305.35        24.57 o
   5  -5   2       1038.63        994.71        21.14 o
   6  -5   2         46.28         43.80         9.44 o
   7  -5   2        322.57        293.48        18.62 o
   8  -5   2          4.41         -3.67        11.02 o
   9  -5   2         16.50         17.83        13.64 o
  10  -5   2         49.26         32.00        15.47 o
  -8  -4   2          6.01         14.43        11.80 o
  -7  -4   2          3.83          4.18         7.50 o
  -6  -4   2         37.73         16.30         9.05 o
  -5  -4   2         49.77         43.26         6.48 o
  -4  -4   2          0.43         -0.19         4.54 o
  -3  -4   2         46.83         61.63         7.34 o
  -2  -4   2        490.82        465.75        21.90 o
  -1  -4   2       1759.93       1943.01        40.96 o
   0  -4   2        309.83        285.71        12.39 o
   1  -4   2        374.99        405.67         6.99 o
   2  -4   2        232.77        247.04         5.11 o
   3  -4   2         50.35         74.67         5.00 o
   4  -4   2         18.01         11.69         3.98 o
   5  -4   2        258.34        262.93        10.18 o
   6  -4   2        691.64        643.36        23.34 o
   7  -4   2        465.65        454.78        21.51 o
   8  -4   2        109.79        102.02        13.38 o
   9  -4   2         98.20        116.97        16.00 o
  10  -4   2         47.11         51.93        15.74 o
  -9  -3   2          7.76          9.93         9.37 o
  -8  -3   2          0.81         -5.63         7.76 o
  -7  -3   2         22.02         35.17         7.54 o
  -6  -3   2        179.51        202.50        20.06 o
  -5  -3   2          5.46          7.44         5.25 o
  -4  -3   2        479.29        469.77        11.87 o
  -3  -3   2       1222.17       1215.98        28.06 o
  -2  -3   2         55.66         64.78         5.51 o
  -1  -3   2        452.49        513.33        10.70 o
   0  -3   2          7.43         10.36         1.66 o
   1  -3   2        158.14        183.54         3.84 o
   2  -3   2       2000.24       2156.32        75.53 o
   3  -3   2       1498.15       1542.83        26.33 o
   4  -3   2        753.95        743.11        11.33 o
   5  -3   2       2691.81       2522.74        39.43 o
   6  -3   2        159.54        161.85         7.44 o
   7  -3   2        160.87        150.54        13.38 o
   8  -3   2         31.37          9.70        10.75 o
   9  -3   2          1.92         -7.61        12.59 o
  10  -3   2         65.34         43.80        15.47 o
  -9  -2   2         56.94         68.79        11.15 o
  -8  -2   2         13.84         13.69        12.72 o
  -7  -2   2         18.60         14.03         6.57 o
  -6  -2   2        601.24        521.66        14.28 o
  -5  -2   2        253.33        252.69         9.54 o
  -4  -2   2        183.84        180.20         7.61 o
  -3  -2   2        128.88        114.99         6.03 o
  -2  -2   2       2611.82       2446.44        37.29 o
  -1  -2   2        326.68        352.50         9.44 o
   0  -2   2        248.17        289.21         4.82 o
   1  -2   2       8496.37       9022.35       135.45 o
   2  -2   2       4645.04       4842.69       122.22 o
   3  -2   2       4059.70       4260.30        62.91 o
   4  -2   2         63.09         94.60         7.34 o
   5  -2   2        191.30        197.98         7.52 o
   6  -2   2          6.80         -2.72         4.05 o
   7  -2   2        221.27        210.08        14.95 o
   8  -2   2        154.06        135.60        14.43 o
   9  -2   2        232.74        233.16        18.88 o
  10  -2   2         62.48         69.24        16.26 o
 -10  -1   2          2.68        -14.69        14.69 o
  -9  -1   2         17.52          4.53         8.06 o
  -8  -1   2         11.58          6.06         8.00 o
  -7  -1   2          0.64         -5.79         5.79 o
  -6  -1   2        243.50        245.63        10.63 o
  -5  -1   2        482.09        479.60        12.39 o
  -4  -1   2        500.31        440.41        10.65 o
  -3  -1   2       2533.78       2586.64        39.87 o
  -2  -1   2       1399.65       1385.81        21.82 o
  -1  -1   2       1008.69       1037.81        22.03 o
   0  -1   2         23.63         30.96         1.45 o
   1  -1   2       1314.31       1398.57        30.57 o
   2  -1   2       2602.17       2741.03        40.80 o
   3  -1   2        205.18        191.66         5.47 o
   4  -1   2       1988.01       1983.45        31.44 o
   5  -1   2       2495.62       2453.59        39.13 o
   6  -1   2         26.13         24.00         4.90 o
   7  -1   2         59.68         71.72         6.73 o
   8  -1   2          2.05          8.39        11.02 o
   9  -1   2          3.60         -1.05        12.33 o
  10  -1   2         54.55         59.80        16.52 o
 -10   0   2         13.48         22.29        14.43 o
  -9   0   2         74.39         74.85         9.30 o
  -8   0   2        169.52        170.84        10.15 o
  -7   0   2          8.51         13.39         5.80 o
  -6   0   2        156.35        139.64        14.43 o
  -5   0   2         39.01         36.37         4.47 o
  -4   0   2       1177.19       1172.62        27.54 o
  -3   0   2          2.43          6.42         2.27 o
  -2   0   2       1027.43        965.69        21.24 o
  -1   0   2      24867.58      20335.85       298.42 o
   0   0   2       1096.45       1064.48        28.33 o
   1   0   2       1113.68       1176.23        22.82 o
   2   0   2         72.12         84.02         3.77 o
   3   0   2        695.39        679.49        12.47 o
   4   0   2        180.57        168.37         6.79 o
   5   0   2        598.64        609.94        13.85 o
   6   0   2        882.75        791.59        17.21 o
   7   0   2        234.51        227.46        12.06 o
   8   0   2         42.59         53.32         7.87 o
   9   0   2         53.17         54.55        14.43 o
 -10   1   2         19.48         10.23        14.16 o
  -9   1   2          7.61         -2.36        11.80 o
  -8   1   2          2.71          9.01         6.62 o
  -7   1   2         54.73         64.40         6.99 o
  -6   1   2        503.77        500.93        16.52 o
  -5   1   2        876.65        850.97        27.67 o
  -4   1   2       1215.71       1145.61        26.75 o
  -3   1   2       2081.44       2113.45        32.81 o
  -2   1   2        773.05        760.06        11.00 o
  -1   1   2       2825.70       2911.93        59.68 o
   0   1   2        511.15        555.47        14.29 o
   1   1   2          2.38         24.04        14.29 o
   2   1   2        746.52        754.52        17.18 o
   3   1   2       1271.69       1210.94        30.16 o
   4   1   2        523.16        489.81        18.75 o
   5   1   2        825.61        778.03        16.39 o
   6   1   2        144.95        147.07        10.36 o
   7   1   2        103.70        110.17        14.43 o
   8   1   2          0.08         -0.52         7.05 o
   9   1   2          7.70         12.06        13.64 o
 -10   2   2         10.44         11.80        14.16 o
  -9   2   2        180.27        207.46        18.36 o
  -8   2   2        118.72        127.05        12.20 o
  -7   2   2        195.67        193.64        12.20 o
  -6   2   2        527.82        524.66        15.87 o
  -5   2   2        648.97        659.17        34.88 o
  -4   2   2        132.47        148.87         6.49 o
  -3   2   2         54.89         82.10         4.95 o
  -2   2   2        839.73        808.50        11.44 o
  -1   2   2       4540.96       4912.99        59.41 o
   0   2   2        300.80        365.49        23.74 o
   1   2   2       1770.10       1862.86        28.55 o
   2   2   2       2587.63       2444.04        37.44 o
   3   2   2        973.14        938.11        18.23 o
   4   2   2          2.04          3.91         3.80 o
   5   2   2         33.80         34.89         5.38 o
   6   2   2         32.24         28.10         6.03 o
   7   2   2          1.55         -4.95        11.41 o
   8   2   2         25.71         24.30         8.34 o
   9   2   2         52.01         63.47        13.64 o
 -10   3   2         10.61          0.52        13.64 o
  -9   3   2         51.04         22.56        13.38 o
  -8   3   2          4.71         11.02        11.28 o
  -7   3   2         15.13         12.54         5.47 o
  -6   3   2        342.81        347.57        11.15 o
  -5   3   2        801.89        784.11        15.91 o
  -4   3   2        144.58        120.89         4.51 o
  -3   3   2       2004.65       2091.07        27.19 o
  -2   3   2       2327.54       2466.56        35.21 o
  -1   3   2        874.31        954.77        13.32 o
   0   3   2       1660.74       1973.55        40.91 o
   1   3   2          1.83         -1.80         6.69 o
   2   3   2        312.23        286.22         8.92 o
   3   3   2        952.41        933.04        35.14 o
   4   3   2        430.30        425.04        11.16 o
   5   3   2        323.81        332.47        11.38 o
   6   3   2         56.09         74.69         7.60 o
   7   3   2         17.39         20.98        10.49 o
   8   3   2          5.81          8.66        11.28 o
 -10   4   2         26.23         28.85        14.95 o
  -9   4   2         86.55        100.19        15.74 o
  -8   4   2        269.64        307.38        22.29 o
  -7   4   2        688.49        696.34        27.01 o
  -6   4   2         50.46         59.79        10.75 o
  -5   4   2          8.01         10.53         3.82 o
  -4   4   2          9.34          6.35         3.00 o
  -3   4   2         23.80         28.47         3.37 o
  -2   4   2        781.96        797.74        12.20 o
  -1   4   2       4402.90       4806.03        72.06 o
   0   4   2       2228.40       2375.21        38.41 o
   1   4   2        781.78        807.09        17.19 o
   2   4   2         20.03         18.54         5.09 o
   3   4   2         24.94         33.02         6.16 o
   4   4   2         57.55         53.77         9.18 o
   5   4   2         31.30         24.65         9.18 o
   6   4   2        407.60        358.53        20.72 o
   7   4   2         75.96         87.34        13.64 o
   8   4   2          9.92         -1.84        12.33 o
 -10   5   2         35.10         -1.05        14.95 o
  -9   5   2         58.30         56.91        14.95 o
  -8   5   2         25.52          1.05        11.28 o
  -7   5   2         33.99         35.14        10.75 o
  -6   5   2         89.33         80.84         7.73 o
  -5   5   2        733.97        709.29        12.98 o
  -4   5   2        650.78        662.41        12.07 o
  -3   5   2        889.57        904.33        14.29 o
  -2   5   2         64.54         56.80         3.47 o
  -1   5   2        660.35        696.29        15.49 o
   0   5   2         15.91         10.23         4.47 o
   1   5   2         80.99         72.24         6.49 o
   2   5   2         22.68         15.53         5.77 o
   3   5   2         54.94         58.79         7.55 o
   4   5   2        141.35        108.84        11.80 o
   5   5   2          1.86          6.56         9.44 o
   6   5   2         24.11         29.90        11.80 o
   7   5   2         20.84         22.56        12.85 o
  -9   6   2         57.07         57.96        15.21 o
  -8   6   2         95.59         91.80        14.43 o
  -7   6   2        146.81        169.17        14.95 o
  -6   6   2         95.67         81.27         8.10 o
  -5   6   2        230.23        224.39         8.66 o
  -4   6   2         21.10         12.33         5.38 o
  -3   6   2          1.64         11.10         3.46 o
  -2   6   2        217.29        227.86         6.85 o
  -1   6   2         63.55         67.94        11.02 o
   0   6   2          4.27          3.15         5.63 o
   1   6   2        553.54        587.23        16.20 o
   2   6   2         23.13         27.75         7.06 o
   3   6   2         32.24         39.92         7.87 o
   4   6   2          2.14          3.29         7.80 o
   5   6   2          1.57         15.85         8.75 o
   6   6   2          7.12         21.05        10.43 o
   7   6   2          0.16         -4.20        13.64 o
  -9   7   2         88.11         80.26        15.74 o
  -8   7   2          0.60          6.03        12.33 o
  -7   7   2        121.29        145.68        10.98 o
  -6   7   2          4.34          4.93         7.12 o
  -5   7   2        295.91        280.49        12.81 o
  -4   7   2        286.25        285.59         9.25 o
  -3   7   2         29.75         32.27         7.61 o
  -2   7   2        303.28        298.06        12.15 o
  -1   7   2        425.02        418.08        25.05 o
   0   7   2        122.72        119.11        11.67 o
   1   7   2         22.74         19.67         8.92 o
   2   7   2         22.22         14.64        14.82 o
   3   7   2          1.62         -2.19         7.80 o
   4   7   2         98.51         77.21        10.37 o
   5   7   2         21.27         16.77        10.04 o
   6   7   2          1.83         28.58        11.52 o
  -8   8   2         29.80         41.70        13.38 o
  -7   8   2        476.46        461.60        26.49 o
  -6   8   2         36.55         33.05        13.11 o
  -5   8   2          0.84         -5.77        11.54 o
  -4   8   2         34.58         24.65        12.06 o
  -3   8   2          6.61          2.52         6.50 o
  -2   8   2          4.79         -3.20         6.55 o
  -1   8   2        289.28        294.36        34.88 o
   0   8   2        406.70        379.09        15.27 o
   1   8   2         29.11         23.15         8.49 o
   2   8   2          8.72          4.07         8.54 o
   3   8   2         14.07         16.88         9.31 o
   4   8   2          0.12         -3.76        10.88 o
   5   8   2         13.59         25.50        11.02 o
  -8   9   2          0.15          7.61        16.26 o
  -7   9   2          1.42          0.26        14.16 o
  -6   9   2         17.81         21.77        14.16 o
  -5   9   2         93.96         72.65        15.74 o
  -4   9   2         67.44         93.89        16.00 o
  -3   9   2         14.30         24.13        14.16 o
  -2   9   2          2.45          9.13         7.66 o
  -1   9   2         81.26         61.17         9.17 o
   0   9   2         12.89          2.72         8.42 o
   1   9   2          0.53         -5.57         8.68 o
   2   9   2          2.16          7.16         9.22 o
   3   9   2          0.12          0.48         9.90 o
   4   9   2          6.46         34.76        11.52 o
  -7  10   2         33.37          4.20        16.00 o
  -6  10   2          7.88         16.79        15.21 o
  -5  10   2         15.99         18.36        15.74 o
  -4  10   2          1.52        -11.28        14.16 o
  -3  10   2          0.32        -13.64        14.69 o
  -2  10   2         22.60         31.99         9.84 o
  -1  10   2          0.69          6.22         8.97 o
   0  10   2          0.97         15.12         9.61 o
   1  10   2          1.83          0.23         9.80 o
   2  10   2          1.88         11.64        15.21 o
  -5  11   2          2.70        -16.26        16.26 o
  -4  11   2          0.35        -12.59        17.57 o
  -3  11   2         28.86         38.03        18.36 o
  -2  11   2          3.52         -5.77        17.31 o
  -1  11   2         22.37         -8.13        19.67 o
   0  11   2          4.04         -3.71        13.64 o
   0 -12   3         12.66         20.98        20.46 o
   1 -12   3          0.92        -13.64        18.10 o
   2 -12   3          6.09          2.89        18.10 o
   3 -12   3         11.09          9.44        17.31 o
   4 -12   3          0.04          0.52        17.83 o
  -2 -11   3          7.15          2.80        17.57 o
  -1 -11   3         89.16         95.36        14.69 o
   0 -11   3         51.24         51.67        19.93 o
   1 -11   3         30.65         39.87        18.62 o
   2 -11   3         12.60          9.44        16.79 o
   3 -11   3        103.03         67.93        18.88 o
   4 -11   3         11.82         -9.44        15.21 o
   5 -11   3          5.48        -15.47        15.47 o
   6 -11   3         20.55          5.25        16.00 o
  -4 -10   3          0.12         12.55        10.41 o
  -3 -10   3         62.72         47.57        19.93 o
  -2 -10   3         72.66         70.56        15.61 o
  -1 -10   3          1.83         16.16         8.86 o
   0 -10   3          2.36         -3.82         7.89 o
   1 -10   3          0.43         -6.29        13.64 o
   2 -10   3         23.27         27.54        16.00 o
   3 -10   3         13.99         23.08        15.47 o
   4 -10   3         12.63         23.87        14.69 o
   5 -10   3          6.33         -6.03        14.16 o
   6 -10   3         22.54         14.43        14.43 o
   7 -10   3         47.80         57.18        16.52 o
  -5  -9   3          0.67         -1.98         9.90 o
  -4  -9   3          0.82         -3.53         9.17 o
  -3  -9   3         17.01         20.52        13.38 o
  -2  -9   3          1.78         -5.71         7.78 o
  -1  -9   3         13.58         11.51         7.49 o
   0  -9   3         12.68          0.83        16.39 o
   1  -9   3          2.60          4.22         6.82 o
   2  -9   3          2.31         20.72        13.64 o
   3  -9   3        220.61        203.79        18.62 o
   4  -9   3         67.19         65.04        13.38 o
   5  -9   3         55.77         64.77         8.62 o
   6  -9   3         37.48         48.93         9.07 o
   7  -9   3         64.58         74.02        10.49 o
   8  -9   3          5.69         -0.79        13.11 o
  -6  -8   3          0.30         18.08        15.61 o
  -5  -8   3          0.15         -1.65         9.22 o
  -4  -8   3         17.90         24.64         8.44 o
  -3  -8   3          6.85          4.20        10.88 o
  -2  -8   3         53.57         49.99         8.25 o
  -1  -8   3        225.58        231.51        11.65 o
   0  -8   3         86.92        115.84         8.26 o
   1  -8   3        182.48        185.43        10.23 o
   2  -8   3        688.09        793.60        17.66 o
   3  -8   3        137.95        128.81         8.29 o
   4  -8   3          3.48         -2.61         6.16 o
   5  -8   3          8.61          6.25         6.73 o
   6  -8   3         44.45         51.50        25.31 o
   7  -8   3        231.04        217.51        19.93 o
   8  -8   3        314.15        312.63        21.51 o
   9  -8   3        130.96        146.87        18.36 o
  -7  -7   3          2.13         12.97        10.87 o
  -6  -7   3         45.16         59.71        10.92 o
  -5  -7   3         14.70         13.06         8.66 o
  -4  -7   3         69.85         72.71         8.97 o
  -3  -7   3         84.23         76.23         8.25 o
  -2  -7   3          0.93         -4.93         6.11 o
  -1  -7   3        156.10        142.31         8.53 o
   0  -7   3          8.48          6.93         3.44 o
   1  -7   3         91.24         97.22         4.81 o
   2  -7   3        129.74        138.61         5.72 o
   3  -7   3        889.86        953.26        20.34 o
   4  -7   3        198.97        195.84        10.29 o
   5  -7   3        294.18        268.85        12.51 o
   6  -7   3        146.73        162.55        10.10 o
   7  -7   3         89.78        103.93         9.91 o
   8  -7   3          7.57         19.41        12.85 o
   9  -7   3          5.50         -1.84        13.64 o
  -7  -6   3         10.01          9.44        12.06 o
  -6  -6   3          0.20          0.26         9.97 o
  -5  -6   3          2.91         -5.25         8.92 o
  -4  -6   3          8.13         10.77         7.61 o
  -3  -6   3         11.95         17.12         6.35 o
  -2  -6   3          1.63         -3.87         3.87 o
  -1  -6   3        103.76        104.70         5.51 o
   0  -6   3        730.26        850.49        34.62 o
   1  -6   3         12.49         10.56         4.25 o
   2  -6   3        161.74        177.44         7.64 o
   3  -6   3          1.45          4.28         4.40 o
   4  -6   3        229.91        234.92        10.53 o
   5  -6   3        156.82        150.69         8.77 o
   6  -6   3        177.90        147.38         9.18 o
   7  -6   3        173.08        151.86        14.69 o
   8  -6   3        157.11        182.02        16.79 o
   9  -6   3         50.74         67.14        15.47 o
  -8  -5   3         12.33          8.39        12.85 o
  -7  -5   3          0.18         18.36        11.28 o
  -6  -5   3          0.36          8.66         9.70 o
  -5  -5   3          1.94         -7.87         7.87 o
  -4  -5   3        130.81        129.04        10.75 o
  -3  -5   3        248.12        235.21        10.33 o
  -2  -5   3          2.28          4.24         4.41 o
  -1  -5   3        166.99        165.01         6.38 o
   0  -5   3         16.33         23.15         2.88 o
   1  -5   3          3.09          3.85         2.21 o
   2  -5   3        344.73        370.22        10.79 o
   3  -5   3       1992.74       2156.80        37.11 o
   4  -5   3        544.41        508.85        19.01 o
   5  -5   3        917.96        864.97        19.38 o
   6  -5   3        311.98        290.86        18.36 o
   7  -5   3        112.28        117.24        13.11 o
   8  -5   3          2.26         -6.03        10.75 o
   9  -5   3         33.74         29.37        13.90 o
  10  -5   3         43.76         50.09        16.79 o
  -9  -4   3          3.36          2.62        13.11 o
  -8  -4   3         18.63         29.57         8.96 o
  -7  -4   3        127.10        109.86        14.16 o
  -6  -4   3         82.80         71.97         8.05 o
  -5  -4   3         26.76         14.69         7.87 o
  -4  -4   3          3.59         -5.77         5.77 o
  -3  -4   3        937.10        983.52        25.70 o
  -2  -4   3         43.65         34.90         4.56 o
  -1  -4   3        298.00        291.95        15.69 o
   0  -4   3       8586.41      10264.37       123.36 o
   1  -4   3       1438.66       1589.53        20.83 o
   2  -4   3       3577.34       3895.54        61.01 o
   3  -4   3        564.87        592.65        13.17 o
   4  -4   3         51.33         57.87         5.38 o
   5  -4   3        368.35        384.49        17.31 o
   6  -4   3          9.57          3.67         8.13 o
   7  -4   3        393.35        391.05        20.20 o
   8  -4   3        674.06        664.08        27.54 o
   9  -4   3        452.47        447.70        26.23 o
  10  -4   3          7.29         13.11        15.21 o
  -9  -3   3          6.82          3.70        11.28 o
  -8  -3   3          0.94          5.75        14.69 o
  -7  -3   3         31.11         24.76         7.54 o
  -6  -3   3        381.61        402.07        17.70 o
  -5  -3   3        507.10        526.71        17.97 o
  -4  -3   3        118.67        113.11        12.72 o
  -3  -3   3       1164.84       1182.85        28.85 o
  -2  -3   3       1883.28       1898.07        41.18 o
  -1  -3   3        422.51        407.78         9.06 o
   0  -3   3        316.05        330.52         8.15 o
   1  -3   3        179.75        171.46         4.13 o
   2  -3   3         11.10          9.77         2.68 o
   3  -3   3       2425.88       2485.06        40.33 o
   4  -3   3       2489.56       2495.73        38.26 o
   5  -3   3        517.31        469.20        10.47 o
   6  -3   3         73.95         65.31         9.97 o
   7  -3   3        289.15        275.65        17.83 o
   8  -3   3          3.00        -10.49        10.49 o
   9  -3   3          1.94          0.52        12.59 o
  10  -3   3         36.53         31.47        15.74 o
  -9  -2   3          2.62         -2.74         8.62 o
  -8  -2   3         46.36         62.72         8.85 o
  -7  -2   3         27.76         29.29         7.20 o
  -6  -2   3         52.40         50.41         6.61 o
  -5  -2   3          4.11          5.74         4.59 o
  -4  -2   3          4.59          7.70         8.79 o
  -3  -2   3        303.29        298.79         8.42 o
  -2  -2   3        184.68        152.64         7.08 o
  -1  -2   3       1070.29       1023.65        22.56 o
   0  -2   3       2428.67       2469.74        30.48 o
   1  -2   3        461.85        470.72         6.89 o
   2  -2   3        121.83        122.74         4.70 o
   3  -2   3        216.45        197.69         5.36 o
   4  -2   3        161.61        145.29         9.57 o
   5  -2   3       1305.69       1286.41        22.49 o
   6  -2   3         87.36         85.56         6.69 o
   7  -2   3        273.86        277.75        18.36 o
   8  -2   3        181.59        188.57        16.26 o
   9  -2   3         70.11         82.88        15.47 o
  10  -2   3         25.21         36.72        16.00 o
 -10  -1   3          0.81          2.26         9.77 o
  -9  -1   3          1.61          2.53         8.43 o
  -8  -1   3          9.82          8.65         7.24 o
  -7  -1   3          2.23          6.25         7.74 o
  -6  -1   3        201.16        201.88         9.54 o
  -5  -1   3        229.30        225.82         9.27 o
  -4  -1   3        723.54        640.42        13.52 o
  -3  -1   3        852.88        804.95        14.78 o
  -2  -1   3       2020.58       1960.63        41.83 o
  -1  -1   3         93.40         77.37         4.46 o
   0  -1   3       1355.02       1371.28        17.28 o
   1  -1   3       1336.63       1360.29        23.60 o
   2  -1   3       1815.50       1865.28        28.60 o
   3  -1   3       3499.06       3691.89        55.40 o
   4  -1   3        912.80        841.40        35.93 o
   5  -1   3       1576.11       1463.27        25.43 o
   6  -1   3        196.64        172.96         9.05 o
   7  -1   3        334.77        326.81        14.16 o
   8  -1   3          2.89         14.95        11.80 o
   9  -1   3          4.84         -1.84        12.33 o
  10  -1   3          4.01          6.56        14.69 o
 -10   0   3         54.48         57.96        17.05 o
  -9   0   3          8.00          8.83         8.19 o
  -8   0   3         88.31         90.14         8.74 o
  -7   0   3        552.33        530.75        15.47 o
  -6   0   3        316.51        302.96        19.67 o
  -5   0   3        302.38        320.91        12.46 o
  -4   0   3       1314.82       1409.60        23.93 o
  -3   0   3       2448.26       2387.74        36.98 o
  -2   0   3       1838.95       1692.90        39.73 o
  -1   0   3        358.51        402.33        10.49 o
   0   0   3       1544.51       1598.05        24.75 o
   1   0   3      10255.81      10563.22       153.20 o
   2   0   3       8181.09       8498.47       123.99 o
   3   0   3        814.98        813.96        14.86 o
   4   0   3          0.26         -0.52         3.09 o
   5   0   3        228.99        215.18         8.92 o
   6   0   3         67.58         54.75        12.06 o
   7   0   3        161.13        157.80         9.11 o
   8   0   3        173.02        198.54        10.75 o
   9   0   3        171.36        184.90        17.57 o
 -10   1   3         34.74         53.24        16.00 o
  -9   1   3         15.57         21.80         8.13 o
  -8   1   3          1.43         -1.92         6.55 o
  -7   1   3         26.28         19.50         6.04 o
  -6   1   3        729.21        719.39        16.47 o
  -5   1   3        364.38        365.60        11.01 o
  -4   1   3        854.69        778.00        15.23 o
  -3   1   3       3088.04       3086.38        46.97 o
  -2   1   3       1494.21       1525.86        19.70 o
  -1   1   3       1104.11       1077.43        16.97 o
   0   1   3        417.37        420.69        10.32 o
   1   1   3        164.63        153.27         4.73 o
   2   1   3        597.95        616.24        11.68 o
   3   1   3        741.75        779.45        23.34 o
   4   1   3        827.64        768.61        37.37 o
   5   1   3       1149.74       1105.22        21.02 o
   6   1   3         24.41         10.39         5.90 o
   7   1   3         40.54         41.57         7.09 o
   8   1   3          5.63          9.57         7.54 o
   9   1   3         13.32         -9.70        12.85 o
 -10   2   3         20.94         26.23        14.69 o
  -9   2   3         64.75         64.26        14.16 o
  -8   2   3        111.68        121.48         8.95 o
  -7   2   3         96.24        107.53         7.62 o
  -6   2   3        119.63        118.27         7.18 o
  -5   2   3          7.94          8.78         4.02 o
  -4   2   3         19.33         28.55         3.72 o
  -3   2   3        676.12        675.44        10.58 o
  -2   2   3        769.05        737.14        10.80 o
  -1   2   3       5213.30       5385.81        78.72 o
   0   2   3        792.57        776.97        12.71 o
   1   2   3        559.56        526.95        10.04 o
   2   2   3         42.47         40.39         4.20 o
   3   2   3        117.85         99.85         8.26 o
   4   2   3        169.11        179.23         9.44 o
   5   2   3        389.01        376.89        11.87 o
   6   2   3        156.68        139.77        10.88 o
   7   2   3        123.23        133.09         9.36 o
   8   2   3          1.19          1.19         7.95 o
   9   2   3         20.88         13.38        12.59 o
 -10   3   3         34.17         32.52        14.95 o
  -9   3   3          0.63        -12.06        12.06 o
  -8   3   3         34.57         35.14        12.06 o
  -7   3   3          5.06          9.15         5.80 o
  -6   3   3        345.77        335.79        16.39 o
  -5   3   3        510.75        526.96        12.91 o
  -4   3   3       1476.75       1415.77        20.09 o
  -3   3   3       1672.17       1708.91        22.93 o
  -2   3   3         45.48         41.46         2.47 o
  -1   3   3       1470.76       1520.76        25.07 o
   0   3   3        163.08        167.82         7.39 o
   1   3   3        286.28        326.97        13.90 o
   2   3   3        132.95        108.73         5.10 o
   3   3   3        280.64        270.00         8.70 o
   4   3   3        237.56        217.82         9.11 o
   5   3   3        530.48        546.95        21.64 o
   6   3   3         14.39         20.01         6.48 o
   7   3   3         19.02         14.43        11.02 o
   8   3   3         32.02         43.01        12.59 o
 -10   4   3         14.38         22.03        14.95 o
  -9   4   3        213.74        209.56        18.62 o
  -8   4   3         88.01        104.91        13.90 o
  -7   4   3        142.13        151.46         8.81 o
  -6   4   3        893.08        921.29        21.11 o
  -5   4   3        299.84        317.42         8.99 o
  -4   4   3        111.61        121.59         9.93 o
  -3   4   3         21.32         21.92         3.15 o
  -2   4   3        159.69        153.18        10.33 o
  -1   4   3       1567.77       1659.98        28.10 o
   0   4   3         16.22         17.41         4.35 o
   1   4   3       1000.45       1034.09        20.50 o
   2   4   3        796.13        808.71        18.33 o
   3   4   3        501.22        511.69        19.67 o
   4   4   3          0.16         10.49         8.13 o
   5   4   3        120.19         95.99        11.80 o
   6   4   3         83.66         99.14        13.11 o
   7   4   3         33.83         59.80        13.11 o
   8   4   3          4.08        -12.06        12.06 o
 -10   5   3          9.87         20.46        14.95 o
  -9   5   3         42.70         41.96        14.16 o
  -8   5   3          4.68         -7.61        11.28 o
  -7   5   3          4.75          9.70         9.97 o
  -6   5   3        236.04        222.79         8.56 o
  -5   5   3        355.80        358.95         9.78 o
  -4   5   3        112.36        109.29         5.31 o
  -3   5   3        857.23        891.18        14.35 o
  -2   5   3       1053.17       1077.50        16.22 o
  -1   5   3          8.37          3.54         5.51 o
   0   5   3         23.62         33.46         5.73 o
   1   5   3         39.88         42.35         6.43 o
   2   5   3        166.92        155.08        12.98 o
   3   5   3         41.29         39.48         7.42 o
   4   5   3        136.33        159.46        13.90 o
   5   5   3        228.17        195.39        15.74 o
   6   5   3          9.98         20.72        11.80 o
   7   5   3          1.90        -12.59        12.59 o
  -9   6   3         91.56        111.47        16.26 o
  -8   6   3        139.14        152.91        16.00 o
  -7   6   3        157.93        171.00        14.95 o
  -6   6   3         59.47         69.30         7.84 o
  -5   6   3          1.89          1.28         4.45 o
  -4   6   3         34.78         34.89         4.42 o
  -3   6   3          1.12          4.48         3.68 o
  -2   6   3          2.10          1.33         5.90 o
  -1   6   3       3508.83       3550.55        56.92 o
   0   6   3         19.82         11.43         6.10 o
   1   6   3         21.11         20.93         6.68 o
   2   6   3         39.73         41.24        10.62 o
   3   6   3         15.25         18.57         7.74 o
   4   6   3         43.01         50.03        13.38 o
   5   6   3         22.24         19.57         9.55 o
   6   6   3         25.14         27.07        11.41 o
  -9   7   3          0.39         -2.10        13.11 o
  -8   7   3         16.69         -3.67        11.54 o
  -7   7   3         10.79         18.96         8.38 o
  -6   7   3        181.00        193.25        10.58 o
  -5   7   3         62.76         62.20         7.23 o
  -4   7   3        163.36        167.72         9.26 o
  -3   7   3        360.30        375.99        13.89 o
  -2   7   3         64.64         50.84         7.18 o
  -1   7   3         36.27         33.93         7.11 o
   0   7   3         14.41          4.19         6.82 o
   1   7   3          8.98          1.57         7.11 o
   2   7   3         20.35         24.80         8.18 o
   3   7   3         27.51         34.65        12.33 o
   4   7   3          0.66         -1.32        11.54 o
   5   7   3          8.82         13.80        10.32 o
   6   7   3          1.82         -6.09        11.16 o
  -7   8   3         57.73         86.03        16.26 o
  -6   8   3         50.30         54.03        13.90 o
  -5   8   3         67.00         57.18        12.85 o
  -4   8   3         50.00         48.85         9.97 o
  -3   8   3         41.41         40.46         7.74 o
  -2   8   3          5.47          1.24         6.84 o
  -1   8   3        168.42        183.38        12.20 o
   0   8   3         21.15         21.65         8.10 o
   1   8   3         81.35         96.12        15.74 o
   2   8   3         34.90         58.61        21.90 o
   3   8   3          5.71         -3.04         9.31 o
   4   8   3          0.52         13.37        11.93 o
   5   8   3          0.22         -7.45        10.64 o
  -7   9   3         29.90         45.90        15.74 o
  -6   9   3         16.73         12.59        13.90 o
  -5   9   3         27.75         23.87        15.21 o
  -4   9   3         15.43          2.10        13.11 o
  -3   9   3         63.27         59.77        12.33 o
  -2   9   3         68.75         65.88        13.11 o
  -1   9   3         12.57          2.62        12.46 o
   0   9   3          5.84        -13.77        13.77 o
   1   9   3          6.49          8.65        25.05 o
   2   9   3          1.53         11.43         9.94 o
   3   9   3          2.52         -3.23        22.56 o
  -6  10   3          0.66         -6.82        14.69 o
  -5  10   3          0.35         -2.10        15.47 o
  -4  10   3          0.35        -13.90        14.43 o
  -3  10   3          3.17          4.72        15.74 o
  -2  10   3         20.81         14.68         9.12 o
  -1  10   3        111.18         95.43        26.88 o
   0  10   3         30.11         19.98        10.19 o
   1  10   3          6.73         11.09        18.10 o
   2  10   3         19.86         14.47        11.00 o
  -4  11   3          7.14         -7.34        16.52 o
  -3  11   3          1.55          3.15        17.31 o
  -2  11   3          2.25         12.33        17.83 o
  -1  11   3          9.28         11.70        10.58 o
   0 -12   4          0.22          0.79        18.62 o
   1 -12   4          0.35         -9.18        18.88 o
   2 -12   4         14.25          2.89        18.10 o
   3 -12   4         57.55         45.11        18.36 o
   4 -12   4         41.17         13.11        18.36 o
   5 -12   4          4.77         13.90        17.83 o
  -3 -11   4         90.57        103.34        22.56 o
  -2 -11   4          2.66          7.73         9.73 o
  -1 -11   4         19.79         23.95         9.68 o
   0 -11   4         43.82         53.50        19.93 o
   1 -11   4          1.61        -10.75        16.00 o
   2 -11   4         43.30         58.22        18.10 o
   3 -11   4          0.42        -13.38        15.74 o
   4 -11   4         27.81         42.49        16.79 o
   5 -11   4         54.50         40.39        17.31 o
   6 -11   4          2.86        -14.43        14.43 o
  -4 -10   4         18.68         20.74        10.62 o
  -3 -10   4          7.00         11.36         9.84 o
  -2 -10   4         23.12         17.27         9.10 o
  -1 -10   4         32.95         21.45         8.82 o
   0 -10   4          1.92         -2.58        10.36 o
   1 -10   4         49.63         63.73        17.05 o
   2 -10   4          0.49          3.15        14.43 o
   3 -10   4          0.47          5.51        13.11 o
   4 -10   4          4.86         -7.61        13.64 o
   5 -10   4         16.11         -2.62        14.43 o
   6 -10   4         28.64         25.18        14.43 o
   7 -10   4         52.65         49.31        16.52 o
  -5  -9   4          2.29          8.34        15.08 o
  -4  -9   4          5.65          1.86         8.97 o
  -3  -9   4          5.59          0.72         8.49 o
  -2  -9   4          0.16         -3.99        11.28 o
  -1  -9   4         34.74         39.06         8.10 o
   0  -9   4         30.12         20.89         7.29 o
   1  -9   4         24.43         23.08         6.78 o
   2  -9   4        151.94        134.28        16.79 o
   3  -9   4         47.01         49.05        13.90 o
   4  -9   4         21.39         22.29         7.11 o
   5  -9   4        348.65        349.60        15.50 o
   6  -9   4         47.25         50.35         9.25 o
   7  -9   4          6.73          4.05         9.11 o
   8  -9   4         26.21         21.51        14.43 o
  -6  -8   4          0.38          2.91        10.23 o
  -5  -8   4         22.10         21.57         9.46 o
  -4  -8   4          0.67         -2.44         8.01 o
  -3  -8   4          7.67          5.92         7.31 o
  -2  -8   4         12.73         18.25         7.27 o
  -1  -8   4         67.76         66.93         7.74 o
   0  -8   4         68.71         61.78         7.87 o
   1  -8   4         21.25         30.20         5.97 o
   2  -8   4         83.23        101.21         7.51 o
   3  -8   4        261.68        269.74        14.56 o
   4  -8   4         42.06         51.20         7.37 o
   5  -8   4         26.20         19.51         7.24 o
   6  -8   4        118.55        131.48        10.53 o
   7  -8   4         50.70         58.14         9.17 o
   8  -8   4         64.63         73.44        15.21 o
   9  -8   4         38.68         41.96        15.74 o
  -7  -7   4          6.93         -4.62        10.23 o
  -6  -7   4          1.05         15.78         9.60 o
  -5  -7   4         13.18         14.89         8.58 o
  -4  -7   4          0.52         -3.67         7.42 o
  -3  -7   4        204.55        176.56        10.13 o
  -2  -7   4          7.21          4.47         5.96 o
  -1  -7   4        106.45        115.35        10.09 o
   0  -7   4         16.62         21.57         3.94 o
   1  -7   4          2.56         -1.95         3.33 o
   2  -7   4         73.42         69.70         4.14 o
   3  -7   4        670.81        672.24        16.80 o
   4  -7   4        217.09        228.15        11.03 o
   5  -7   4        243.66        232.04        12.33 o
   6  -7   4        200.17        204.59        15.61 o
   7  -7   4         63.56         51.14        12.06 o
   8  -7   4          0.29        -11.54        11.54 o
   9  -7   4        138.44        153.43        18.10 o
  -7  -6   4         21.92         30.16        12.59 o
  -6  -6   4          0.40         -9.70         9.70 o
  -5  -6   4          1.61         11.54         9.18 o
  -4  -6   4         43.53         40.67         7.62 o
  -3  -6   4          7.18          7.13         5.87 o
  -2  -6   4        361.27        359.89        16.37 o
  -1  -6   4       1014.43       1125.49        17.91 o
   0  -6   4        383.46        438.42         9.57 o
   1  -6   4        505.97        568.73        10.36 o
   2  -6   4       1044.56       1175.29        18.41 o
   3  -6   4         24.08         25.51         4.91 o
   4  -6   4         45.16         39.76         6.01 o
   5  -6   4         17.06         10.38         6.01 o
   6  -6   4        283.14        262.72        22.56 o
   7  -6   4        422.49        393.93        22.29 o
   8  -6   4        458.99        434.85        23.60 o
   9  -6   4        234.11        250.73        19.93 o
  -8  -5   4          1.92         25.97        12.85 o
  -7  -5   4          8.10         14.16        11.28 o
  -6  -5   4        107.45        142.41        13.64 o
  -5  -5   4        218.50        206.67        13.90 o
  -4  -5   4          7.39          4.20         7.08 o
  -3  -5   4        402.58        385.40        22.16 o
  -2  -5   4         90.04         82.22         6.11 o
  -1  -5   4        547.55        640.86        21.79 o
   0  -5   4        155.87        163.84         9.17 o
   1  -5   4        474.52        515.46        10.18 o
   2  -5   4         37.81         32.76         2.40 o
   3  -5   4       2270.48       2377.20        39.96 o
   4  -5   4        863.60        815.10        17.69 o
   5  -5   4        200.83        210.45        10.57 o
   6  -5   4        698.54        668.27        25.18 o
   7  -5   4        148.92        157.36        14.43 o
   8  -5   4         20.82          4.72        11.54 o
   9  -5   4         30.64         47.73        14.95 o
  -9  -4   4          5.06         24.65        13.38 o
  -8  -4   4          3.74          0.79        11.54 o
  -7  -4   4         46.05          6.29        10.23 o
  -6  -4   4          6.43          1.84         8.66 o
  -5  -4   4          0.30         -5.77         7.08 o
  -4  -4   4         40.94         25.44         6.82 o
  -3  -4   4        245.13        208.51        11.80 o
  -2  -4   4        532.60        559.02        13.10 o
  -1  -4   4        428.20        400.56        13.34 o
   0  -4   4        102.24        105.40         8.23 o
   1  -4   4       1088.68       1156.51        15.85 o
   2  -4   4        798.01        871.88        16.78 o
   3  -4   4          4.57          3.72         3.61 o
   4  -4   4        482.17        512.79        13.25 o
   5  -4   4         24.13         12.33         7.61 o
   6  -4   4        262.88        259.65        17.57 o
   7  -4   4        404.35        388.69        20.98 o
   8  -4   4         67.67         55.60        12.85 o
   9  -4   4         47.38         45.64        14.69 o
  10  -4   4        155.46        158.68        19.41 o
  -9  -3   4         94.01        110.90        11.29 o
  -8  -3   4         20.82         11.66         9.44 o
  -7  -3   4         27.76         35.36         7.84 o
  -6  -3   4         83.30         63.89         7.36 o
  -5  -3   4        140.32        135.33         7.76 o
  -4  -3   4        552.23        547.36        18.36 o
  -3  -3   4        761.12        740.40        20.46 o
  -2  -3   4         10.57          9.70         3.93 o
  -1  -3   4        328.53        372.22        16.26 o
   0  -3   4        286.37        288.09         5.70 o
   1  -3   4         73.55         73.65         2.79 o
   2  -3   4       1295.49       1402.18        28.06 o
   3  -3   4       2413.12       2529.30        41.15 o
   4  -3   4       1412.04       1344.03        21.93 o
   5  -3   4        703.59        631.51        12.81 o
   6  -3   4        513.63        466.85        20.72 o
   7  -3   4        241.80        227.39        16.00 o
   8  -3   4          3.41         11.54        11.54 o
   9  -3   4        115.13        119.33        16.26 o
  10  -3   4         11.36          8.39        15.47 o
  -9  -2   4          0.43          8.38        11.93 o
  -8  -2   4         52.08         61.25         8.88 o
  -7  -2   4        490.63        432.57        42.49 o
  -6  -2   4         32.21         47.12        11.02 o
  -5  -2   4         45.76         47.05         5.79 o
  -4  -2   4         25.46         34.08         6.03 o
  -3  -2   4        814.70        796.00        20.72 o
  -2  -2   4        420.71        404.95        12.06 o
  -1  -2   4       4317.82       4385.20        64.51 o
   0  -2   4       5615.48       5701.99        68.90 o
   1  -2   4       5678.88       5924.18        71.32 o
   2  -2   4       8354.64       9225.33       110.44 o
   3  -2   4        447.26        564.97        15.74 o
   4  -2   4         19.93         14.61         3.15 o
   5  -2   4         13.43         10.99         3.77 o
   6  -2   4        114.21        114.82         9.57 o
   7  -2   4        470.49        456.88        21.51 o
   8  -2   4        556.50        532.15        25.70 o
   9  -2   4        207.24        199.07        18.88 o
  -9  -1   4         62.87         66.07        18.88 o
  -8  -1   4          1.55         -1.56         7.50 o
  -7  -1   4         55.48         66.69         9.18 o
  -6  -1   4        290.48        318.95        11.87 o
  -5  -1   4        437.25        416.79        32.39 o
  -4  -1   4       1344.38       1360.99        23.77 o
  -3  -1   4       1732.43       1661.11        35.54 o
  -2  -1   4        458.79        397.61        11.80 o
  -1  -1   4       3258.75       3295.20        66.88 o
   0  -1   4        113.89        106.46         2.60 o
   1  -1   4       1149.51       1184.78        27.28 o
   2  -1   4         22.74         39.38         2.96 o
   3  -1   4       1765.55       1831.49        29.13 o
   4  -1   4       2260.86       2312.38        36.78 o
   5  -1   4        300.23        300.31        12.72 o
   6  -1   4        183.70        191.43         8.38 o
   7  -1   4         89.78         94.90         7.42 o
   8  -1   4         34.67         49.57        13.38 o
   9  -1   4          5.70         -9.44        13.11 o
 -10   0   4          4.10         -4.46        14.69 o
  -9   0   4         33.09         48.22         9.25 o
  -8   0   4          1.95         12.05         7.54 o
  -7   0   4        208.86        199.48        18.62 o
  -6   0   4        247.26        257.74        11.01 o
  -5   0   4          6.83         11.53         9.05 o
  -4   0   4         37.63         52.75         4.59 o
  -3   0   4        122.85        104.25        11.28 o
  -2   0   4         68.13         79.21         5.25 o
  -1   0   4       1715.39       1449.06        31.21 o
   0   0   4       4194.96       4169.12        50.67 o
   1   0   4         72.00         87.20         7.61 o
   2   0   4       1251.06       1341.36        22.09 o
   3   0   4        145.90        122.66         6.16 o
   4   0   4        115.56        107.86         5.60 o
   5   0   4        321.89        306.87        24.52 o
   6   0   4         55.84         58.05         6.69 o
   7   0   4        104.08        114.95         8.50 o
   8   0   4         93.52         88.12        14.16 o
   9   0   4         21.86         13.11        13.64 o
 -10   1   4          5.93         25.44        15.47 o
  -9   1   4         35.68         42.03        11.28 o
  -8   1   4         12.68          8.96         7.12 o
  -7   1   4         16.60         24.09         6.30 o
  -6   1   4         77.93         75.58         6.53 o
  -5   1   4        461.87        469.30        12.28 o
  -4   1   4       1185.45       1146.62        20.52 o
  -3   1   4       1355.22       1354.09        22.84 o
  -2   1   4        741.93        753.64        15.87 o
  -1   1   4        512.24        504.87         9.41 o
   0   1   4         17.85         32.83         2.20 o
   1   1   4         22.20         23.86         3.15 o
   2   1   4        360.02        389.00        27.54 o
   3   1   4       2106.86       2134.91        34.26 o
   4   1   4       1126.80       1072.45        20.01 o
   5   1   4        306.40        284.34        19.41 o
   6   1   4        348.27        342.63        12.32 o
   7   1   4         64.35         78.24         8.24 o
   8   1   4         19.73         16.23         7.92 o
   9   1   4          2.76          8.66        13.38 o
 -10   2   4         34.04         15.47        15.21 o
  -9   2   4         41.68         59.27        14.16 o
  -8   2   4         99.91        115.04        14.43 o
  -7   2   4        733.95        721.98        32.65 o
  -6   2   4        591.90        618.55        15.46 o
  -5   2   4        107.85        110.73         6.46 o
  -4   2   4        250.56        281.78        11.41 o
  -3   2   4        918.96        923.22        13.76 o
  -2   2   4        804.21        798.27        23.60 o
  -1   2   4        372.97        331.95        10.55 o
   0   2   4       4793.04       5037.93        61.70 o
   1   2   4       2388.51       2458.46        38.18 o
   2   2   4       3531.56       3477.59        52.99 o
   3   2   4        341.44        315.83         9.06 o
   4   2   4         26.35         23.63         4.70 o
   5   2   4        100.50         96.29         7.08 o
   6   2   4        117.82        119.09         9.44 o
   7   2   4         90.37         65.76         8.53 o
   8   2   4        140.84        119.60        14.69 o
 -10   3   4          3.53         -0.26        14.69 o
  -9   3   4         41.42         45.90        13.90 o
  -8   3   4         11.61         12.06         6.92 o
  -7   3   4          1.94         -1.97         5.92 o
  -6   3   4        570.12        502.70        13.96 o
  -5   3   4        349.85        302.86        10.55 o
  -4   3   4        361.34        336.49         8.21 o
  -3   3   4       2053.45       2116.70        27.98 o
  -2   3   4       1913.19       1930.57        31.15 o
  -1   3   4         37.33         49.51         4.46 o
   0   3   4          3.49          5.32         2.89 o
   1   3   4          1.38          1.81         2.77 o
   2   3   4        123.64        108.38         9.84 o
   3   3   4        423.65        423.54        10.89 o
   4   3   4        448.79        416.90        11.99 o
   5   3   4         52.97         51.40         6.42 o
   6   3   4         18.43         34.10        10.23 o
   7   3   4          7.70         25.97        11.80 o
   8   3   4          4.14        -10.49        12.06 o
 -10   4   4         15.26         14.43        14.95 o
  -9   4   4         15.15         17.05        13.38 o
  -8   4   4        135.22        176.77        16.26 o
  -7   4   4        129.02        154.66        12.20 o
  -6   4   4         32.82         50.96        12.46 o
  -5   4   4         15.53          8.95         4.08 o
  -4   4   4        133.04        152.52         6.02 o
  -3   4   4        280.02        293.60         7.82 o
  -2   4   4        471.02        507.62        12.33 o
  -1   4   4        474.63        502.38        12.76 o
   0   4   4        316.05        292.02        10.42 o
   1   4   4        314.70        317.89        19.41 o
   2   4   4         37.76         45.35         6.36 o
   3   4   4         22.55         44.06         9.18 o
   4   4   4        198.29        217.42        14.69 o
   5   4   4        326.72        275.65        18.62 o
   6   4   4          3.75          3.15        10.49 o
   7   4   4          0.97         -4.98        11.80 o
  -9   5   4          0.47         -4.72        13.11 o
  -8   5   4          1.78          5.77        11.54 o
  -7   5   4          4.20         -4.98         9.44 o
  -6   5   4        170.35        164.06         7.70 o
  -5   5   4        149.65        151.65         6.58 o
  -4   5   4        921.11        887.49        15.33 o
  -3   5   4        380.03        347.58         8.94 o
  -2   5   4        347.38        346.30        11.40 o
  -1   5   4        164.97        144.51         8.10 o
   0   5   4          2.54         -0.61         5.15 o
   1   5   4         52.83         55.21         6.93 o
   2   5   4         95.21         76.71         8.79 o
   3   5   4        201.96        186.26        16.39 o
   4   5   4         17.71         20.12         8.18 o
   5   5   4         94.17         82.62        13.38 o
   6   5   4         19.10         15.47        12.59 o
   7   5   4          4.93          7.34        13.90 o
  -9   6   4         51.19         45.90        14.95 o
  -8   6   4         63.31         87.60        14.43 o
  -7   6   4        265.81        253.88        17.31 o
  -6   6   4        163.05        159.66         9.93 o
  -5   6   4        136.28        134.62         6.85 o
  -4   6   4        332.49        333.15         9.96 o
  -3   6   4        440.84        420.45        13.85 o
  -2   6   4         49.09         46.85         6.57 o
  -1   6   4         15.25         14.79         6.11 o
   0   6   4        220.96        218.82        11.09 o
   1   6   4        349.19        336.76        13.98 o
   2   6   4        214.05        225.75        23.08 o
   3   6   4         22.74         47.95        14.29 o
   4   6   4         14.83         14.74         9.13 o
   5   6   4         56.60         39.65        11.15 o
   6   6   4         24.02         10.72        13.77 o
  -9   7   4         11.19          3.93        14.69 o
  -8   7   4          9.02          9.97        12.59 o
  -7   7   4         25.62         18.44         8.55 o
  -6   7   4        128.95        136.21        17.18 o
  -5   7   4         81.77         97.76        13.77 o
  -4   7   4         79.30         81.63         9.18 o
  -3   7   4        178.91        187.63        10.12 o
  -2   7   4        209.68        197.89        10.45 o
  -1   7   4         20.50         23.17         7.06 o
   0   7   4         25.16         17.13         8.26 o
   1   7   4         26.28         25.97        16.52 o
   2   7   4          1.72         -0.22         8.13 o
   3   7   4         22.37         15.54         9.70 o
   4   7   4         27.71         12.03         9.64 o
   5   7   4         26.17          8.28        10.70 o
  -7   8   4         31.25         -8.66        13.64 o
  -6   8   4         32.19         34.88        13.38 o
  -5   8   4         11.40          6.82        11.54 o
  -4   8   4         19.22         29.41         7.99 o
  -3   8   4          0.91          6.27         7.37 o
  -2   8   4         12.38         17.58         7.69 o
  -1   8   4        375.10        352.65        33.31 o
   0   8   4          7.08         -4.56         8.05 o
   1   8   4          2.47          5.68         8.75 o
   2   8   4          4.00          6.23         9.13 o
   3   8   4          4.02          4.80        14.29 o
   4   8   4         26.95         15.85        12.98 o
  -7   9   4          4.30         20.98        14.95 o
  -6   9   4         47.64         38.29        14.95 o
  -5   9   4         27.32         13.64        14.16 o
  -4   9   4         23.54         19.15        13.64 o
  -3   9   4         37.95         36.86         8.97 o
  -2   9   4         35.73         41.72        13.24 o
  -1   9   4          2.45          1.51        10.62 o
   0   9   4         14.62          4.89         9.19 o
   1   9   4          2.19          2.63         9.57 o
   2   9   4          1.88         -7.89         9.95 o
   3   9   4          4.24         -3.47        16.13 o
  -5  10   4          0.64         17.31        15.47 o
  -4  10   4         10.37         13.11        15.47 o
  -3  10   4          0.15          3.15        15.47 o
  -2  10   4          0.10          5.16         9.46 o
  -1  10   4         52.50         51.65        10.67 o
   0  10   4         26.18         22.03        15.61 o
   1  10   4         13.04          4.15        10.67 o
  -1 -12   5          1.65        -18.62        18.62 o
   0 -12   5          0.09          8.66        18.88 o
   1 -12   5         17.05          1.84        18.62 o
   2 -12   5         22.65         29.37        18.88 o
   3 -12   5          2.67        -17.05        17.05 o
   4 -12   5         13.39         -0.26        17.05 o
   5 -12   5         64.40         66.88        19.67 o
  -3 -11   5          9.07          9.04        10.43 o
  -2 -11   5         47.91         35.36        15.61 o
  -1 -11   5          3.80         12.33        17.83 o
   0 -11   5         14.89         36.46        18.10 o
   1 -11   5          0.70         21.77        17.05 o
   2 -11   5          1.59         -3.41        15.21 o
   3 -11   5         10.49         -6.03        15.74 o
   4 -11   5         30.99          3.41        13.64 o
   5 -11   5         25.00         43.54        16.79 o
   6 -11   5          6.62         -6.03        14.95 o
  -4 -10   5         45.72         40.13        11.06 o
  -3 -10   5         95.51        100.44        11.49 o
  -2 -10   5          5.77         16.88        16.92 o
  -1 -10   5         15.39         17.33         7.98 o
   0 -10   5          0.78         12.85        15.21 o
   1 -10   5         55.37         58.22        16.26 o
   2 -10   5        109.12        104.38        17.31 o
   3 -10   5         31.57         27.80        14.43 o
   4 -10   5          0.91         -8.92        13.11 o
   5 -10   5         20.36         21.51        13.90 o
   6 -10   5         14.20         22.88        16.00 o
   7 -10   5         29.19         40.66        10.34 o
  -5  -9   5          5.31         13.90        16.13 o
  -4  -9   5         11.51         18.80         9.46 o
  -3  -9   5         75.44         70.85         9.90 o
  -2  -9   5         14.88          6.51         7.66 o
  -1  -9   5         10.22         12.29         7.42 o
   0  -9   5         11.51          7.51        13.24 o
   1  -9   5         15.15         24.13        13.38 o
   2  -9   5         30.63         32.26        13.11 o
   3  -9   5        185.67        201.42        20.85 o
   4  -9   5        150.33        147.45        10.08 o
   5  -9   5         44.77         37.82         8.32 o
   6  -9   5         60.14         82.22        13.24 o
   7  -9   5         52.30         52.78        10.49 o
   8  -9   5         11.27          5.77        14.16 o
  -6  -8   5          1.17        -13.38        13.38 o
  -5  -8   5         30.53         27.07         9.70 o
  -4  -8   5         58.41         51.72        14.82 o
  -3  -8   5         47.57         62.76         8.78 o
  -2  -8   5         90.25        103.99        12.06 o
  -1  -8   5         72.52         86.90         7.98 o
   0  -8   5          2.08         -0.75         5.32 o
   1  -8   5        192.42        235.17         8.24 o
   2  -8   5         36.11         50.58         6.79 o
   3  -8   5          0.95         -3.62         5.91 o
   4  -8   5         30.28         26.33         6.75 o
   5  -8   5         29.69         22.24         7.39 o
   6  -8   5         60.04         64.99         9.17 o
   7  -8   5        243.95        228.95        25.31 o
   8  -8   5        226.62        253.36        20.46 o
   9  -8   5         20.58         24.39        15.47 o
  -7  -7   5         27.59         14.26        10.77 o
  -6  -7   5          7.41         21.01         9.70 o
  -5  -7   5          8.45         -4.79         8.52 o
  -4  -7   5          5.94         17.38         8.66 o
  -3  -7   5         31.90         32.04         7.17 o
  -2  -7   5         53.67         44.93         7.93 o
  -1  -7   5          3.86          1.25         4.20 o
   0  -7   5          1.76         -1.45         5.35 o
   1  -7   5        156.34        154.49         6.29 o
   2  -7   5        371.04        407.07        13.18 o
   3  -7   5         74.87         68.21         6.75 o
   4  -7   5        352.50        362.80        16.52 o
   5  -7   5        722.41        705.40        18.64 o
   6  -7   5        217.47        225.72        11.77 o
   7  -7   5         20.84         18.62        12.33 o
   8  -7   5         21.16         14.95        12.59 o
   9  -7   5          6.66          8.66        13.90 o
  -7  -6   5          0.33         11.54        11.80 o
  -6  -6   5         22.30         10.75        10.49 o
  -5  -6   5         25.79         26.02         8.15 o
  -4  -6   5        100.45         76.49        10.36 o
  -3  -6   5         15.46         15.89        13.11 o
  -2  -6   5         96.36        113.82         6.74 o
  -1  -6   5        154.75        170.27         7.96 o
   0  -6   5        220.59        222.01         7.19 o
   1  -6   5        718.85        801.70        12.97 o
   2  -6   5        290.45        306.79         6.91 o
   3  -6   5       1104.52       1120.97        22.63 o
   4  -6   5         37.42         45.11         6.21 o
   5  -6   5         42.54         39.92         6.77 o
   6  -6   5         70.39         54.82        10.75 o
   7  -6   5        323.87        321.55        21.51 o
   8  -6   5         96.82         86.55        14.43 o
   9  -6   5         53.70         59.54        14.95 o
  -8  -5   5          0.75          6.82        12.59 o
  -7  -5   5          1.78          4.98        10.75 o
  -6  -5   5         10.04          3.67         9.44 o
  -5  -5   5         52.80         65.04        10.23 o
  -4  -5   5        126.57        131.14        11.02 o
  -3  -5   5        514.47        522.82        14.48 o
  -2  -5   5        114.19        115.59         5.61 o
  -1  -5   5          1.56         -3.11         3.13 o
   0  -5   5        657.72        735.04        12.20 o
   1  -5   5         68.96         71.98         3.99 o
   2  -5   5       1561.46       1724.07        51.14 o
   3  -5   5        124.72        119.11         8.13 o
   4  -5   5        916.74        882.50        19.00 o
   5  -5   5        849.31        779.72        18.44 o
   6  -5   5        237.62        224.77        16.79 o
   7  -5   5         89.88         89.70        13.38 o
   8  -5   5          0.42          2.36        12.06 o
   9  -5   5         40.53         29.64        14.69 o
  -8  -4   5         49.13         64.78        13.11 o
  -7  -4   5          0.72         13.38        10.23 o
  -6  -4   5          4.35         -0.52         8.66 o
  -5  -4   5          4.59         -7.08         7.08 o
  -4  -4   5        194.18        207.46        13.64 o
  -3  -4   5          8.80         11.02         5.51 o
  -2  -4   5        310.30        289.20        14.56 o
  -1  -4   5       4214.17       4448.43        55.75 o
   0  -4   5        589.17        591.17         9.98 o
   1  -4   5       1148.86       1199.56        16.58 o
   2  -4   5        569.96        634.34        20.06 o
   3  -4   5         76.49         68.37         5.18 o
   4  -4   5         30.55         43.67         5.38 o
   5  -4   5        229.05        236.57        15.74 o
   6  -4   5        191.14        193.03        14.43 o
   7  -4   5        514.95        489.93        23.60 o
   8  -4   5        813.43        778.43        30.16 o
   9  -4   5         61.66         62.16        14.95 o
  -9  -3   5          5.38          5.25        12.85 o
  -8  -3   5         40.39         19.41        11.54 o
  -7  -3   5         96.83        111.20        12.59 o
  -6  -3   5        324.57        345.68        18.10 o
  -5  -3   5        169.43        170.74        11.80 o
  -4  -3   5         95.27         99.93         8.66 o
  -3  -3   5        561.27        491.24        15.74 o
  -2  -3   5       1244.63       1207.51        28.06 o
  -1  -3   5        361.96        370.54         7.53 o
   0  -3   5        330.64        323.08         6.40 o
   1  -3   5         29.87         23.65         2.85 o
   2  -3   5       1169.28       1239.18        16.71 o
   3  -3   5       1492.37       1509.05        20.08 o
   4  -3   5        775.31        714.34        13.29 o
   5  -3   5       1080.95       1108.10        32.78 o
   6  -3   5        669.25        617.65        24.13 o
   7  -3   5         64.06         60.59        12.06 o
   8  -3   5         82.93         87.34        13.90 o
   9  -3   5         14.84          3.93        14.16 o
  -9  -2   5         96.41        133.91        11.54 o
  -8  -2   5         10.88         31.47        11.15 o
  -7  -2   5         51.58         36.59         7.73 o
  -6  -2   5        111.45         96.37         7.80 o
  -5  -2   5        105.51         89.88         6.74 o
  -4  -2   5        103.24        102.55         8.13 o
  -3  -2   5        155.77        159.20         8.92 o
  -2  -2   5         62.08         47.47         4.72 o
  -1  -2   5       2614.53       2546.46        38.34 o
   0  -2   5        597.19        569.28         8.73 o
   1  -2   5        541.12        525.02         8.18 o
   2  -2   5       1621.52       1628.16        25.98 o
   3  -2   5       1324.32       1289.90        21.60 o
   4  -2   5         95.35         98.63         4.92 o
   5  -2   5          3.20          3.24         3.64 o
   6  -2   5        185.65        188.05        14.16 o
   7  -2   5        191.80        223.98        16.26 o
   8  -2   5        108.72        104.38        14.95 o
   9  -2   5         34.93         23.60        14.69 o
  -9  -1   5         15.15         31.14         9.51 o
  -8  -1   5          0.56          8.36        11.41 o
  -7  -1   5          0.81         -1.11         8.66 o
  -6  -1   5         23.94         27.59         6.24 o
  -5  -1   5        273.67        277.21        23.08 o
  -4  -1   5        275.91        283.05         9.60 o
  -3  -1   5       2636.13       2563.20        54.82 o
  -2  -1   5        342.86        310.79        10.49 o
  -1  -1   5         50.65         47.47         4.20 o
   0  -1   5        465.33        446.16        12.98 o
   1  -1   5         42.53         47.16         3.34 o
   2  -1   5       2556.76       2881.99        44.13 o
   3  -1   5       2476.78       2555.94        39.95 o
   4  -1   5        843.67        764.77        15.49 o
   5  -1   5        339.91        306.25        10.27 o
   6  -1   5        864.22        835.18        18.30 o
   7  -1   5         70.32         71.60        12.06 o
   8  -1   5          1.85         18.88        12.59 o
   9  -1   5         55.93         59.80        15.21 o
 -10   0   5         23.31         16.95        10.08 o
  -9   0   5         43.23         69.25        10.07 o
  -8   0   5        256.06        286.27        15.21 o
  -7   0   5        299.18        300.64        16.26 o
  -6   0   5         42.18         60.47        10.62 o
  -5   0   5         50.51         61.05         5.79 o
  -4   0   5         66.75         82.87         6.29 o
  -3   0   5        310.99        289.29        11.02 o
  -2   0   5       1786.29       1633.70        36.19 o
  -1   0   5       4307.45       4408.81        89.70 o
   0   0   5       3236.67       3153.16        39.41 o
   1   0   5       5290.24       5381.41        79.99 o
   2   0   5       2783.88       3101.85        47.72 o
   3   0   5         61.45         78.10         4.89 o
   4   0   5          4.16         13.12         4.33 o
   5   0   5         29.85         26.59         5.17 o
   6   0   5        188.27        179.28         8.92 o
   7   0   5        313.88        328.60        13.66 o
   8   0   5        235.90        283.26        19.67 o
   9   0   5         86.57         94.16        16.26 o
 -10   1   5          0.56          7.34        15.47 o
  -9   1   5         44.65         37.93         9.13 o
  -8   1   5         19.49         12.56         7.44 o
  -7   1   5        141.00        155.30        11.28 o
  -6   1   5        261.63        259.17        11.22 o
  -5   1   5        668.28        660.05        15.53 o
  -4   1   5        727.34        778.28        16.24 o
  -3   1   5       1825.83       1731.30        28.58 o
  -2   1   5        955.81        895.97        15.38 o
  -1   1   5        781.96        769.87        13.40 o
   0   1   5        197.30        208.11         5.45 o
   1   1   5        427.70        458.18        10.19 o
   2   1   5        140.85        150.47         6.77 o
   3   1   5        578.19        616.66        23.21 o
   4   1   5       1177.56       1152.13        21.68 o
   5   1   5         15.85         24.31        12.46 o
   6   1   5        322.55        334.03        12.57 o
   7   1   5         42.01         58.74        11.54 o
   8   1   5          7.67         15.36        12.46 o
 -10   2   5          1.85        -14.95        14.95 o
  -9   2   5         49.45         73.70        15.74 o
  -8   2   5         46.38         72.18         9.70 o
  -7   2   5        195.09        217.10        10.60 o
  -6   2   5        157.26        163.67         8.92 o
  -5   2   5        193.30        206.84         9.08 o
  -4   2   5         31.00         48.05         5.00 o
  -3   2   5         11.54         28.11         4.83 o
  -2   2   5        166.09        163.76         6.49 o
  -1   2   5        693.64        641.69        19.67 o
   0   2   5        476.52        418.18         8.07 o
   1   2   5        779.58        808.58        15.70 o
   2   2   5        432.39        433.15        10.87 o
   3   2   5         68.41         68.39         5.22 o
   4   2   5        132.43        142.67         7.47 o
   5   2   5          7.58          0.55         5.26 o
   6   2   5         78.63         87.94        15.21 o
   7   2   5         26.67         23.87        10.75 o
   8   2   5          8.76         -6.82        11.54 o
 -10   3   5          0.59          0.00        15.47 o
  -9   3   5         58.22         68.45        15.47 o
  -8   3   5          0.02         -2.11         6.98 o
  -7   3   5        125.21        106.84         8.48 o
  -6   3   5         15.51         15.52         5.86 o
  -5   3   5        580.74        570.81        14.67 o
  -4   3   5       1609.03       1621.02        23.09 o
  -3   3   5        176.02        161.93         6.12 o
  -2   3   5        594.54        610.09        10.70 o
  -1   3   5        520.95        516.60        12.59 o
   0   3   5         69.44         62.75         3.66 o
   1   3   5         29.96         39.25         3.46 o
   2   3   5        352.87        385.99        10.20 o
   3   3   5        315.52        309.37         9.95 o
   4   3   5        736.77        670.11        23.87 o
   5   3   5         29.79         40.39        10.49 o
   6   3   5         89.26         97.04        12.85 o
   7   3   5         61.56         76.06        13.64 o
   8   3   5         10.68         25.70        13.90 o
  -9   4   5         40.29         41.96        14.95 o
  -8   4   5         64.66         71.60        14.16 o
  -7   4   5        736.05        734.70        19.14 o
  -6   4   5        228.25        247.43        11.29 o
  -5   4   5         89.86        106.42         6.09 o
  -4   4   5          0.34         -0.03         3.78 o
  -3   4   5        174.68        163.16        12.85 o
  -2   4   5        129.42        128.33        16.26 o
  -1   4   5        836.75        828.25        13.73 o
   0   4   5       1149.89       1235.51        51.14 o
   1   4   5        537.55        546.55        15.09 o
   2   4   5       1495.00       1552.39        39.87 o
   3   4   5          2.81          2.60         6.36 o
   4   4   5         39.48         24.39         9.97 o
   5   4   5         40.07         36.19        11.28 o
   6   4   5          1.07         -7.61        11.02 o
   7   4   5         19.49          5.25        12.59 o
  -9   5   5         33.43         64.52        16.00 o
  -8   5   5         39.65         45.37        13.38 o
  -7   5   5         26.67         32.26        11.54 o
  -6   5   5        167.82        176.50        10.26 o
  -5   5   5        107.78        113.19         6.51 o
  -4   5   5        443.85        447.48        10.80 o
  -3   5   5        435.89        441.90        17.83 o
  -2   5   5        319.60        321.26        17.70 o
  -1   5   5        121.91        113.57         7.76 o
   0   5   5          6.36          7.94         7.08 o
   1   5   5         27.85         30.65         6.68 o
   2   5   5          8.48         -5.19         6.35 o
   3   5   5         75.77         64.54        12.72 o
   4   5   5        263.69        261.53        17.05 o
   5   5   5         12.26         11.40         9.57 o
   6   5   5          8.72          7.08        12.59 o
  -9   6   5         43.58         40.13        16.00 o
  -8   6   5          3.89          1.57        13.11 o
  -7   6   5        116.64        100.45        13.90 o
  -6   6   5        114.19        133.31         7.85 o
  -5   6   5          7.04          2.63         5.04 o
  -4   6   5         60.27         49.61         7.47 o
  -3   6   5          4.61          1.52         6.01 o
  -2   6   5        294.70        297.85        12.61 o
  -1   6   5         56.77         58.73         7.31 o
   0   6   5        110.75        104.90         8.66 o
   1   6   5          2.92          5.47         8.79 o
   2   6   5        126.01        118.13        10.00 o
   3   6   5         31.45         37.30        10.62 o
   4   6   5          0.48          9.18         9.63 o
   5   6   5          7.47          2.65        11.80 o
   6   6   5          1.13         -9.35        10.89 o
  -8   7   5          3.19        -11.80        12.59 o
  -7   7   5         28.20         35.41        13.90 o
  -6   7   5         26.80         20.98        12.06 o
  -5   7   5         35.28         44.85        10.10 o
  -4   7   5        252.73        237.01        13.51 o
  -3   7   5        156.69        152.07        11.80 o
  -2   7   5         82.72         72.89         8.36 o
  -1   7   5          6.80         10.13         7.50 o
   0   7   5         41.96         43.38         8.32 o
   1   7   5          3.94         -3.50         7.69 o
   2   7   5         26.07         15.64         8.82 o
   3   7   5         22.90         20.46         9.39 o
   4   7   5         21.69         56.79        28.72 o
   5   7   5          0.18         -1.42        11.67 o
  -7   8   5         98.38         92.06        16.52 o
  -6   8   5         64.92         52.19        14.43 o
  -5   8   5         27.45         27.28        13.11 o
  -4   8   5         34.37         23.89         8.32 o
  -3   8   5         33.69         22.81         8.25 o
  -2   8   5         88.80         78.88         9.63 o
  -1   8   5         38.44         33.12         8.76 o
   0   8   5        118.04        108.61        11.09 o
   1   8   5         59.45         58.35        10.14 o
   2   8   5         37.70         36.35        10.26 o
   3   8   5          4.07         25.84        10.94 o
   4   8   5          2.49         -0.68        11.00 o
  -6   9   5         15.58         22.29        14.69 o
  -5   9   5          2.52          6.56        13.64 o
  -4   9   5         34.11         38.82        14.69 o
  -3   9   5         38.70         52.12        10.62 o
  -2   9   5         50.67         38.56         9.39 o
  -1   9   5         14.05          2.26         8.94 o
   0   9   5          0.03          8.26        12.98 o
   1   9   5          0.33          1.70         9.70 o
   2   9   5          1.73         -4.08        10.52 o
  -5  10   5          5.48         -1.84        14.69 o
  -4  10   5          5.68          5.51        15.21 o
  -3  10   5          0.54         -1.84        15.74 o
  -2  10   5         15.30         20.39         9.95 o
  -1  10   5          3.89          5.82        10.43 o
   0  10   5          8.91         10.73        10.77 o
  -1 -12   6         14.35         27.01        19.67 o
   0 -12   6          6.80          6.56        18.36 o
   1 -12   6         26.57         14.43        19.15 o
   2 -12   6        120.91        144.77        22.03 o
   3 -12   6        119.29         96.52        20.20 o
   4 -12   6         16.33         -1.31        16.79 o
   5 -12   6          1.62          0.79        17.05 o
  -3 -11   6          0.13         -8.13        10.04 o
  -2 -11   6         34.43         38.62        10.36 o
  -1 -11   6          6.57          6.03        17.57 o
   0 -11   6          8.99         23.87        17.05 o
   1 -11   6          0.03         17.31        16.52 o
   2 -11   6         12.82         -0.52        15.21 o
   3 -11   6        113.63        115.92        18.62 o
   4 -11   6         11.47         -8.66        14.95 o
   5 -11   6          5.73        -11.80        13.38 o
   6 -11   6         28.43         10.23        15.47 o
  -4 -10   6         10.13          4.41        10.04 o
  -3 -10   6         19.26         22.32        12.20 o
  -2 -10   6         10.00          0.85         8.46 o
  -1 -10   6         10.83         23.14        11.54 o
   0 -10   6          6.90          8.39        14.69 o
   1 -10   6          1.24        -11.02        13.64 o
   2 -10   6         45.88         56.65        14.16 o
   3 -10   6         23.86          2.10        13.11 o
   4 -10   6         21.27         25.44        13.90 o
   5 -10   6         23.79         11.80        12.33 o
   6 -10   6          1.01          7.56         9.22 o
   7 -10   6         85.39         69.58        14.03 o
  -5  -9   6         10.39          5.54         9.95 o
  -4  -9   6          1.27         -1.75         9.57 o
  -3  -9   6          0.21         -7.97         8.05 o
  -2  -9   6         11.72          2.99         7.55 o
  -1  -9   6          3.47          4.69         6.75 o
   0  -9   6          0.05          6.56         6.82 o
   1  -9   6         74.31         67.40        14.43 o
   2  -9   6          2.50          3.85         6.43 o
   3  -9   6         22.18         24.19        18.75 o
   4  -9   6        240.71        242.58        15.87 o
   5  -9   6        112.26        117.70        10.26 o
   6  -9   6         74.05         70.31        10.04 o
   7  -9   6         14.25         13.63         9.72 o
   8  -9   6          4.24          2.36        14.16 o
  -6  -8   6         26.08         28.11        10.53 o
  -5  -8   6         13.03          4.48        10.75 o
  -4  -8   6         10.61         -6.72         7.85 o
  -3  -8   6        211.11        258.41        13.04 o
  -2  -8   6         24.41         26.90         7.22 o
  -1  -8   6         64.15         46.45         7.07 o
   0  -8   6        236.73        310.67        12.46 o
   1  -8   6        188.32        201.64         7.59 o
   2  -8   6        450.80        472.44        15.26 o
   3  -8   6         61.79         70.34         7.60 o
   4  -8   6         24.03         25.15         7.20 o
   5  -8   6        124.41        118.48         9.64 o
   6  -8   6         18.70         14.39         7.97 o
   7  -8   6        137.93        125.63        15.74 o
   8  -8   6        115.83        122.22        17.05 o
  -7  -7   6          0.12         -7.30        10.18 o
  -6  -7   6          0.06          4.96         9.27 o
  -5  -7   6         12.24         19.19         8.54 o
  -4  -7   6        177.86        165.37        11.15 o
  -3  -7   6         86.62         96.03         6.97 o
  -2  -7   6        119.68        116.69         6.81 o
  -1  -7   6         20.81         22.44         4.75 o
   0  -7   6         80.82         77.10         7.11 o
   1  -7   6          2.16          4.18         3.46 o
   2  -7   6        115.69        108.99         7.69 o
   3  -7   6        471.27        467.35        18.62 o
   4  -7   6        748.69        723.34        46.29 o
   5  -7   6         28.21         31.48         7.42 o
   6  -7   6        325.58        309.91        13.63 o
   7  -7   6        153.24        170.22        16.79 o
   8  -7   6         71.79         48.52        14.16 o
   9  -7   6         23.57         11.28        14.69 o
  -7  -6   6          0.21          7.61        11.80 o
  -6  -6   6          1.33          6.82        10.23 o
  -5  -6   6         18.08         25.22         9.18 o
  -4  -6   6        102.55         87.31        10.23 o
  -3  -6   6        194.78        225.07        10.96 o
  -2  -6   6         72.19         77.62         7.85 o
  -1  -6   6        210.26        198.71        10.78 o
   0  -6   6         37.41         36.20         4.51 o
   1  -6   6        401.31        426.34        11.04 o
   2  -6   6        104.01        103.88         4.61 o
   3  -6   6          5.20          4.46         5.19 o
   4  -6   6         19.76         22.44         5.93 o
   5  -6   6        378.99        332.49        13.24 o
   6  -6   6         27.84         38.82        11.02 o
   7  -6   6        289.43        286.14        21.24 o
   8  -6   6        390.41        380.82        24.39 o
   9  -6   6         48.83         44.06        15.74 o
  -8  -5   6          3.95          8.92        12.59 o
  -7  -5   6         31.68         30.16        11.54 o
  -6  -5   6         25.96         42.75        10.75 o
  -5  -5   6          3.39          8.66         8.39 o
  -4  -5   6         26.44         43.01         8.66 o
  -3  -5   6          2.60          4.29         5.14 o
  -2  -5   6       1293.32       1299.00        36.77 o
  -1  -5   6         36.99         40.49         4.03 o
   0  -5   6        212.93        237.60        10.51 o
   1  -5   6         15.99         24.90         3.09 o
   2  -5   6        701.65        678.94        14.24 o
   3  -5   6        486.73        471.83        15.74 o
   4  -5   6        972.07        951.17        20.46 o
   5  -5   6        887.77        865.50        29.11 o
   6  -5   6        450.03        445.60        21.51 o
   7  -5   6        179.12        160.51        15.74 o
   8  -5   6         10.12         13.90        12.85 o
   9  -5   6          1.11         14.69        14.16 o
  -8  -4   6          1.48         -4.20        11.54 o
  -7  -4   6         57.38         58.75        11.80 o
  -6  -4   6         11.97          1.84         8.66 o
  -5  -4   6         89.36         65.57         9.70 o
  -4  -4   6        832.28        803.08        24.39 o
  -3  -4   6        843.19        834.03        23.08 o
  -2  -4   6        168.66        162.62         7.43 o
  -1  -4   6        265.14        254.97        17.61 o
   0  -4   6        823.47        827.67        18.99 o
   1  -4   6       2510.69       2658.10        33.91 o
   2  -4   6       1838.69       1802.85        23.75 o
   3  -4   6        855.62        873.24        21.11 o
   4  -4   6        235.84        193.03        14.43 o
   5  -4   6         42.61         26.23         8.92 o
   6  -4   6        247.22        263.32        18.36 o
   7  -4   6        190.34        190.93        16.26 o
   8  -4   6        126.60        122.22        15.21 o
   9  -4   6        201.48        227.13        20.46 o
  -9  -3   6          3.20         -0.79        12.85 o
  -8  -3   6          2.37         -3.15        11.02 o
  -7  -3   6          5.96          1.05         9.44 o
  -6  -3   6          5.72          8.39         8.39 o
  -5  -3   6         74.97         73.17         9.18 o
  -4  -3   6        957.99        919.01        25.44 o
  -3  -3   6        586.68        515.37        16.26 o
  -2  -3   6        399.56        390.24        15.08 o
  -1  -3   6         40.10         28.23         2.94 o
   0  -3   6        697.90        734.02        11.39 o
   1  -3   6         34.71         38.39         2.63 o
   2  -3   6       1616.85       1692.35        22.43 o
   3  -3   6        685.09        671.14        12.86 o
   4  -3   6       1093.57       1086.58        43.01 o
   5  -3   6        522.14        478.12        20.72 o
   6  -3   6        520.42        547.89        23.34 o
   7  -3   6        136.71        164.45        15.74 o
   8  -3   6         36.96         39.34        13.64 o
   9  -3   6          2.76        -13.90        13.90 o
  -9  -2   6         29.49         44.32        13.64 o
  -8  -2   6         79.12         84.19        13.11 o
  -7  -2   6         12.93         14.69         9.70 o
  -6  -2   6          3.63          3.41         7.87 o
  -5  -2   6         65.88         78.68         8.92 o
  -4  -2   6        157.83        130.61         9.18 o
  -3  -2   6        423.53        412.29        14.16 o
  -2  -2   6       1455.20       1464.80        33.31 o
  -1  -2   6       1742.36       1711.01        22.67 o
   0  -2   6       1239.91       1122.89        15.43 o
   1  -2   6       2336.74       2416.10        35.93 o
   2  -2   6         41.05         35.60         3.34 o
   3  -2   6        198.86        195.32         7.22 o
   4  -2   6          0.93          3.03         3.44 o
   5  -2   6        147.23        154.81         6.98 o
   6  -2   6        218.95        216.38        14.95 o
   7  -2   6        459.02        493.60        23.87 o
   8  -2   6        326.44        330.20        22.03 o
   9  -2   6         55.70         77.37        16.52 o
  -9  -1   6          0.42         -0.38        15.87 o
  -8  -1   6          1.62         -1.47         7.87 o
  -7  -1   6        112.50        111.01        15.47 o
  -6  -1   6        165.51        157.49         9.11 o
  -5  -1   6        365.14        363.01        12.39 o
  -4  -1   6        498.30        506.19        17.57 o
  -3  -1   6        242.26        194.34         9.97 o
  -2  -1   6       2465.27       2556.11        54.55 o
  -1  -1   6        433.27        382.66        12.06 o
   0  -1   6          3.30         -0.16         2.62 o
   1  -1   6        325.40        295.54         8.25 o
   2  -1   6        916.58        956.40        17.40 o
   3  -1   6        298.80        285.63        11.54 o
   4  -1   6       1344.82       1373.35        28.19 o
   5  -1   6        912.13        883.75        18.37 o
   6  -1   6        383.37        370.15        12.84 o
   7  -1   6         86.99         98.35        13.64 o
   8  -1   6         25.22         18.88        12.85 o
   9  -1   6          0.20         14.43        14.43 o
  -9   0   6         85.96        105.80        11.08 o
  -8   0   6         47.64         52.83        10.62 o
  -7   0   6         77.45         91.93        10.49 o
  -6   0   6        392.36        338.87        13.04 o
  -5   0   6        223.62        213.85         9.89 o
  -4   0   6        190.92        203.26        11.54 o
  -3   0   6         76.60         80.52         6.82 o
  -2   0   6        208.33        178.87         9.70 o
  -1   0   6       2162.67       2163.75        46.95 o
   0   0   6        717.48        638.10        16.52 o
   1   0   6       1567.66       1610.45        26.82 o
   2   0   6        701.47        661.35        13.85 o
   3   0   6       2048.53       1985.71        32.73 o
   4   0   6         68.67         67.40         9.44 o
   5   0   6         36.63         25.97         5.48 o
   6   0   6         18.53         22.00         6.30 o
   7   0   6        148.70        145.18         9.70 o
   8   0   6         43.08         38.29        13.64 o
   9   0   6         11.34          7.08        14.43 o
 -10   1   6         96.21        104.12        18.62 o
  -9   1   6          1.85          8.83         9.06 o
  -8   1   6          7.29          2.38         7.80 o
  -7   1   6          7.59         10.34         6.87 o
  -6   1   6         27.95         34.58         6.55 o
  -5   1   6        321.94        305.68        11.66 o
  -4   1   6        844.59        846.44        18.88 o
  -3   1   6        926.35        850.55        22.82 o
  -2   1   6       1407.86       1376.93        32.78 o
  -1   1   6         11.67         19.48         2.50 o
   0   1   6        629.40        616.78        10.27 o
   1   1   6          4.45          4.72         3.34 o
   2   1   6       2458.10       2628.94        41.95 o
   3   1   6        393.30        383.29        11.22 o
   4   1   6        488.45        470.94        16.26 o
   5   1   6        361.96        363.12        20.59 o
   6   1   6        197.87        221.91        16.26 o
   7   1   6         54.02         68.83         8.61 o
 -10   2   6         10.71          9.18        16.00 o
  -9   2   6         61.80         73.41        14.82 o
  -8   2   6        309.23        291.80        13.79 o
  -7   2   6        160.16        171.93        16.00 o
  -6   2   6         45.62         58.60         7.47 o
  -5   2   6         40.02         49.95         6.95 o
  -4   2   6        103.66         99.45         6.53 o
  -3   2   6         32.93         27.67         3.96 o
  -2   2   6        413.73        373.03         9.51 o
  -1   2   6       4914.99       5077.87        83.80 o
   0   2   6        526.31        471.70        15.49 o
   1   2   6       1591.11       1545.71        24.76 o
   2   2   6        709.54        751.68        15.84 o
   3   2   6         11.53         13.96         4.85 o
   4   2   6         11.48         17.09         5.26 o
   5   2   6         10.11         -1.61         5.64 o
   6   2   6         37.16         45.90        10.75 o
   7   2   6        109.97        118.02        14.16 o
   8   2   6        161.09        185.16        17.57 o
  -9   3   6          0.37        -12.59        14.43 o
  -8   3   6        126.62        139.93        10.60 o
  -7   3   6        126.55        126.86         9.60 o
  -6   3   6        499.10        498.84        15.90 o
  -5   3   6         87.18        101.10         7.50 o
  -4   3   6        451.52        449.98        10.22 o
  -3   3   6       1182.30       1115.60        20.58 o
  -2   3   6        928.79        914.44        17.88 o
  -1   3   6         61.12         53.96         6.60 o
   0   3   6         60.34         59.07         4.01 o
   1   3   6         42.55         37.39         3.88 o
   2   3   6        346.87        357.08        14.50 o
   3   3   6        228.32        237.88        15.74 o
   4   3   6         68.10         61.11        10.75 o
   5   3   6         69.29         98.35        12.59 o
   6   3   6        139.92        130.35        14.43 o
   7   3   6          0.59          4.98        12.06 o
  -9   4   6         99.78         98.88        18.10 o
  -8   4   6         71.17         72.39        14.69 o
  -7   4   6         88.70        101.71        14.69 o
  -6   4   6        137.41        153.35         9.44 o
  -5   4   6        253.33        268.09        16.08 o
  -4   4   6         62.43         64.56         6.21 o
  -3   4   6          3.09          0.72         7.34 o
  -2   4   6         28.29         27.98         5.08 o
  -1   4   6        317.28        322.53         8.66 o
   0   4   6        252.28        217.71        10.55 o
   1   4   6        263.06        265.83        11.68 o
   2   4   6        116.53        110.32         9.44 o
   3   4   6        247.35        231.07        11.71 o
   4   4   6          0.73         -2.89         9.70 o
   5   4   6          6.52         18.62        11.80 o
   6   4   6         16.63         23.34        12.59 o
   7   4   6          2.87          0.26        13.11 o
  -9   5   6         10.47         39.08        16.26 o
  -8   5   6          3.91         16.00        13.38 o
  -7   5   6         23.21         27.70         9.18 o
  -6   5   6         13.77          8.31         6.75 o
  -5   5   6        229.97        242.63         7.84 o
  -4   5   6        292.19        305.94        12.51 o
  -3   5   6        406.90        403.88        13.35 o
  -2   5   6        191.68        178.56         8.90 o
  -1   5   6         10.83         17.80         5.93 o
   0   5   6        214.41        205.82        11.93 o
   1   5   6          5.50         10.89         6.57 o
   2   5   6        259.15        271.51        13.07 o
   3   5   6         59.55         69.66         9.70 o
   4   5   6         87.90        101.82        10.89 o
   5   5   6          2.17         -1.34        18.49 o
   6   5   6         65.32         78.61        12.34 o
  -8   6   6        189.98        206.41        18.88 o
  -7   6   6        111.56        130.09        14.95 o
  -6   6   6         48.87         47.44         6.75 o
  -5   6   6        169.88        164.03        12.06 o
  -4   6   6         63.57         49.17         7.51 o
  -3   6   6         26.83         21.96         6.67 o
  -2   6   6         12.43         17.98         8.79 o
  -1   6   6        160.54        159.15        10.01 o
   0   6   6        303.98        315.25        13.98 o
   1   6   6        278.57        276.60        13.42 o
   2   6   6         54.03         55.83         9.11 o
   3   6   6          0.87          1.81        11.41 o
   4   6   6         18.93         20.30        10.02 o
   5   6   6         41.11         40.76        11.15 o
  -6   7   6         11.75         16.79        12.33 o
  -5   7   6         97.33         84.49         9.17 o
  -4   7   6         92.05         87.53        16.00 o
  -3   7   6         53.02         53.80         8.34 o
  -2   7   6        136.64        114.78         9.74 o
  -1   7   6          7.14         14.80         7.76 o
   0   7   6          2.76          2.09         9.70 o
   1   7   6          1.73          2.23         8.32 o
   2   7   6          0.89         -1.08         8.63 o
   3   7   6          2.23          6.30         9.82 o
   4   7   6         79.47         77.56        14.29 o
  -7   8   6         27.00         24.92        14.95 o
  -6   8   6         12.95         27.80        13.90 o
  -5   8   6         35.06         55.34        13.38 o
  -4   8   6          0.56         -5.09         8.07 o
  -3   8   6         18.29          7.33         8.21 o
  -2   8   6         46.72         61.03         9.45 o
  -1   8   6         24.14         26.89         8.95 o
   0   8   6          0.66         -6.01        16.26 o
   1   8   6          4.19         11.08         9.37 o
   2   8   6         17.90         17.59        10.33 o
   3   8   6         10.19         26.64        11.20 o
  -6   9   6          0.51        -14.43        14.43 o
  -5   9   6         20.31         14.95        13.64 o
  -4   9   6         71.62         83.14        15.47 o
  -3   9   6          0.79         -3.06         8.69 o
  -2   9   6         35.27         23.31         9.33 o
  -1   9   6         10.69          3.71         9.58 o
   0   9   6          0.02         -5.43         9.69 o
   1   9   6          3.09          9.85        10.65 o
  -3  10   6          0.01         -6.82        15.74 o
  -2  10   6         17.84          9.61        10.33 o
  -1 -12   7          0.34         -7.61        18.10 o
   0 -12   7         51.75         95.21        20.72 o
   1 -12   7         45.44         36.19        18.62 o
   2 -12   7         16.34          9.18        17.57 o
   3 -12   7          9.79         21.77        17.57 o
   4 -12   7          0.24         -4.46        16.26 o
  -3 -11   7          2.86          2.10        10.23 o
  -2 -11   7         12.00          3.03         9.56 o
  -1 -11   7          5.62          4.72        17.05 o
   0 -11   7          8.23          0.79        16.00 o
   1 -11   7          2.97         -2.62        15.21 o
   2 -11   7         11.87         20.98        15.21 o
   3 -11   7          0.43          2.10        14.69 o
   4 -11   7         23.52         -0.79        14.43 o
   5 -11   7         31.94         35.93        15.74 o
   6 -11   7         31.12         31.74        16.52 o
  -4 -10   7         24.02         48.09        11.14 o
  -3 -10   7          0.39          8.72         9.41 o
  -2 -10   7         10.81         16.51         8.97 o
  -1 -10   7          0.52          7.56         9.18 o
   0 -10   7         77.11         77.63        16.79 o
   1 -10   7         49.49         62.16        16.00 o
   2 -10   7         91.59         94.16        16.00 o
   3 -10   7         27.54         32.00        13.90 o
   4 -10   7          0.02         -7.99         7.99 o
   5 -10   7          1.10         -4.88         8.36 o
   6 -10   7         37.10         40.32        10.08 o
   7 -10   7         89.66        100.17        12.33 o
  -5  -9   7          5.67         16.81        10.18 o
  -4  -9   7         99.73        101.03        11.49 o
  -3  -9   7          0.22         -2.17         8.20 o
  -2  -9   7         10.04         11.83         7.81 o
  -1  -9   7          3.95          3.19         6.95 o
   0  -9   7          7.25         19.11         6.71 o
   1  -9   7         23.31         22.13         7.62 o
   2  -9   7        213.68        213.00        11.50 o
   3  -9   7        292.51        287.53        14.56 o
   4  -9   7         64.52         77.56         9.17 o
   5  -9   7         11.89         13.90         8.16 o
   6  -9   7        189.82        194.02        12.33 o
   7  -9   7         52.68         47.72        10.57 o
   8  -9   7          4.60         28.06        15.47 o
  -6  -8   7          0.09          1.36         9.99 o
  -5  -8   7          1.00          2.16        11.67 o
  -4  -8   7          0.78          2.71         8.15 o
  -3  -8   7         14.06         25.51         7.81 o
  -2  -8   7         29.06         43.23         7.57 o
  -1  -8   7          5.33         -0.68         7.83 o
   0  -8   7         15.61         20.00         5.04 o
   1  -8   7         90.20         87.42         8.40 o
   2  -8   7        165.52        192.18        10.45 o
   3  -8   7         22.43         24.66        10.88 o
   4  -8   7         49.86         53.33        10.10 o
   5  -8   7          0.42         -5.45         7.32 o
   6  -8   7         28.40         18.88         8.35 o
   7  -8   7        239.95        224.24        19.41 o
   8  -8   7         34.77         17.05        14.16 o
  -7  -7   7          0.05          0.00        10.09 o
  -6  -7   7          0.41          6.91        11.80 o
  -5  -7   7         24.11         17.71         8.48 o
  -4  -7   7         72.92         79.91         7.42 o
  -3  -7   7          0.72          3.35         7.40 o
  -2  -7   7         44.97         31.26         6.26 o
  -1  -7   7         57.52         63.73         8.90 o
   0  -7   7          2.14         -1.43         4.00 o
   1  -7   7         34.86         33.29         4.27 o
   2  -7   7        143.18        126.45         8.44 o
   3  -7   7         43.96         42.90         6.77 o
   4  -7   7        766.92        708.04        18.40 o
   5  -7   7        409.85        374.47        14.43 o
   6  -7   7         85.85         84.80         9.36 o
   7  -7   7         74.26         66.09        14.16 o
   8  -7   7          1.25         -7.34        13.11 o
   9  -7   7         12.06         18.88        15.74 o
  -7  -6   7          4.96          7.08        11.28 o
  -6  -6   7         58.67         52.19        11.80 o
  -5  -6   7         65.35         56.95         8.83 o
  -4  -6   7         45.13         50.60         7.69 o
  -3  -6   7        196.76        192.14        11.91 o
  -2  -6   7          1.10          3.75         4.43 o
  -1  -6   7        321.80        321.96        16.78 o
   0  -6   7        646.88        675.29        12.58 o
   1  -6   7        980.48        992.26        15.65 o
   2  -6   7       1885.50       1900.96        34.27 o
   3  -6   7         50.26         44.89        15.08 o
   4  -6   7         83.14         86.16        14.56 o
   5  -6   7          6.20         -3.83         9.44 o
   6  -6   7        261.59        277.48        19.93 o
   7  -6   7        282.10        279.06        19.41 o
   8  -6   7        164.36        151.33        17.57 o
   9  -6   7        246.39        276.44        21.77 o
  -8  -5   7          5.04         12.33        13.11 o
  -7  -5   7          0.56         -0.26        10.75 o
  -6  -5   7          8.14          6.03         9.70 o
  -5  -5   7          1.32         -6.03         8.13 o
  -4  -5   7       1414.50       1417.48        58.62 o
  -3  -5   7        123.13        114.98         7.42 o
  -2  -5   7         12.19         16.59         8.55 o
  -1  -5   7        441.71        415.80        11.77 o
   0  -5   7        130.24        157.26         5.85 o
   1  -5   7         88.22         86.77         4.69 o
   2  -5   7        185.72        176.89         5.60 o
   3  -5   7        847.47        834.53        18.37 o
   4  -5   7       1111.86       1064.59        22.17 o
   5  -5   7        228.98        265.68        18.62 o
   6  -5   7        405.14        393.93        21.77 o
   7  -5   7        118.31         84.71        13.90 o
   8  -5   7          3.19         -7.87        13.11 o
   9  -5   7          0.21          0.26        13.90 o
  -8  -4   7          0.48          8.66        12.06 o
  -7  -4   7          1.03         -2.89        10.49 o
  -6  -4   7         43.99         43.01        10.23 o
  -5  -4   7         22.84         10.49         7.61 o
  -4  -4   7         46.17         30.42         7.34 o
  -3  -4   7         45.94         43.55         5.47 o
  -2  -4   7         87.06         89.09         5.67 o
  -1  -4   7        334.49        313.12        14.09 o
   0  -4   7        460.31        444.80         8.80 o
   1  -4   7         93.39         97.83         4.01 o
   2  -4   7        843.71        824.70        12.74 o
   3  -4   7         64.42         74.55         4.16 o
   4  -4   7          8.09         20.98         8.39 o
   5  -4   7         54.66         48.52        10.23 o
   6  -4   7         49.81         73.96        12.33 o
   7  -4   7        481.37        474.45        24.13 o
   8  -4   7        174.96        187.26        18.10 o
   9  -4   7         66.11         62.42        16.26 o
  -9  -3   7         11.99         22.03        13.64 o
  -8  -3   7          0.15          7.61        11.54 o
  -7  -3   7         25.46         43.80        11.02 o
  -6  -3   7         62.60         88.12        11.02 o
  -5  -3   7          6.55          1.84         7.34 o
  -4  -3   7        202.90        195.66        12.59 o
  -3  -3   7        207.35        193.30        11.02 o
  -2  -3   7       1198.40       1101.31        27.67 o
  -1  -3   7         32.61         20.45         4.14 o
   0  -3   7         48.01         41.90         2.87 o
   1  -3   7        155.43        157.65         5.37 o
   2  -3   7        233.12        229.62         6.34 o
   3  -3   7        411.91        386.65        13.77 o
   4  -3   7       2471.62       2425.60        38.91 o
   5  -3   7        769.55        784.72        27.80 o
   6  -3   7        453.63        409.93        21.51 o
   7  -3   7        139.55        134.55        15.21 o
   8  -3   7          0.45         10.23        13.38 o
   9  -3   7          5.48         -0.52        14.43 o
  -9  -2   7          9.47         17.83        12.85 o
  -8  -2   7         10.06          1.05        11.02 o
  -7  -2   7         48.38         48.00        11.02 o
  -6  -2   7        307.70        307.38        16.79 o
  -5  -2   7        261.36        244.44        14.95 o
  -4  -2   7         84.79         62.68         7.87 o
  -3  -2   7        409.92        350.66        13.64 o
  -2  -2   7        418.46        402.06        13.90 o
  -1  -2   7        618.36        569.71         9.94 o
   0  -2   7       2063.14       2048.76        36.82 o
   1  -2   7       2686.45       2609.79        41.37 o
   2  -2   7       3527.86       3537.39        54.62 o
   3  -2   7        814.26        823.03        16.45 o
   4  -2   7         50.08         48.21         4.89 o
   5  -2   7         55.09         58.49         5.67 o
   6  -2   7         59.34         54.82        11.54 o
   7  -2   7        214.01        218.21        17.31 o
   8  -2   7         99.01        110.68        16.26 o
   9  -2   7        183.56        186.48        19.41 o
  -9  -1   7          0.15         11.54        12.06 o
  -8  -1   7          0.36         -3.67        10.49 o
  -7  -1   7          0.64         -1.84         9.18 o
  -6  -1   7         59.47         47.73         9.44 o
  -5  -1   7         23.89         28.85         7.61 o
  -4  -1   7       1863.75       1790.80        42.23 o
  -3  -1   7        827.82        810.42        22.29 o
  -2  -1   7        865.86        813.57        21.77 o
  -1  -1   7          9.59         17.69         3.72 o
   0  -1   7        676.60        693.64        14.55 o
   1  -1   7          1.30          0.91         3.34 o
   2  -1   7       1398.78       1521.06        26.29 o
   3  -1   7        513.08        554.50        13.28 o
   4  -1   7        859.60        869.56        32.92 o
   5  -1   7        285.56        303.73        11.67 o
   6  -1   7        413.82        422.83        13.78 o
   7  -1   7        127.34        165.23        15.74 o
   8  -1   7         92.81        102.55        15.74 o
   9  -1   7          9.28          7.87        15.21 o
  -9   0   7         15.16         19.83         9.64 o
  -8   0   7        130.06        126.56        10.64 o
  -7   0   7         18.84         25.23         7.62 o
  -6   0   7          4.07          7.08         7.87 o
  -5   0   7          6.81          4.46         6.82 o
  -4   0   7        261.04        244.70        13.11 o
  -3   0   7        496.73        454.26        16.00 o
  -2   0   7       1265.45       1256.81        30.69 o
  -1   0   7        411.64        374.16        15.34 o
   0   0   7        750.67        722.25        15.20 o
   1   0   7       1947.97       1990.05        32.83 o
   2   0   7         97.02         94.34         5.82 o
   3   0   7         48.90         54.12         5.45 o
   4   0   7         94.59         88.11         6.65 o
   5   0   7        130.42        135.92         8.10 o
   6   0   7         89.51         98.00         8.32 o
   7   0   7        133.94        120.65        14.69 o
   8   0   7        140.69        155.27        17.31 o
  -9   1   7          0.25         -8.82         8.82 o
  -8   1   7          2.17          2.20         8.25 o
  -7   1   7         73.98         72.67         8.88 o
  -6   1   7        255.99        296.33        12.91 o
  -5   1   7         42.46         47.47         8.39 o
  -4   1   7       1059.91       1020.77        27.54 o
  -3   1   7        214.24        201.95        11.80 o
  -2   1   7       2323.58       2324.53        51.93 o
  -1   1   7        348.31        323.10         9.39 o
   0   1   7        120.09        126.11         4.82 o
   1   1   7         13.35         12.39         5.21 o
   2   1   7        440.36        452.93        12.52 o
   3   1   7        312.53        298.94        10.84 o
   4   1   7        394.67        384.54        19.01 o
   5   1   7        578.02        588.14        15.86 o
   6   1   7        178.11        161.68        16.26 o
   7   1   7         70.43         91.85         9.72 o
  -9   2   7         41.58         55.79        10.27 o
  -8   2   7         67.79         62.47        19.93 o
  -7   2   7        191.79        207.52        16.13 o
  -6   2   7        208.33        222.51        15.87 o
  -5   2   7        319.02        323.38        17.05 o
  -4   2   7        619.93        627.10        21.77 o
  -3   2   7        353.01        358.08        12.59 o
  -2   2   7        222.17        224.39         7.85 o
  -1   2   7        131.00        118.18        10.66 o
   0   2   7       1238.87       1179.92        21.41 o
   1   2   7       1313.97       1333.93        21.58 o
   2   2   7        327.27        320.83        10.84 o
   3   2   7        718.48        732.16        16.66 o
   4   2   7         76.37         73.33         7.61 o
   5   2   7         16.93         26.79         9.84 o
   6   2   7         43.37         34.88        11.28 o
   7   2   7          8.84          0.26        11.54 o
  -9   3   7          1.00          8.13        15.21 o
  -8   3   7         24.84         32.54         9.00 o
  -7   3   7         37.48         29.04         8.06 o
  -6   3   7         59.21         60.32         7.92 o
  -5   3   7        230.54        229.75        14.16 o
  -4   3   7        759.86        719.63        16.08 o
  -3   3   7        279.81        278.97        13.77 o
  -2   3   7        553.88        522.96        12.84 o
  -1   3   7        220.55        215.37         7.49 o
   0   3   7         31.84         32.32         5.30 o
   1   3   7         46.54         53.56         4.63 o
   2   3   7        250.24        273.81        29.51 o
   3   3   7        203.90        208.51        14.43 o
   4   3   7        156.86        150.28        13.90 o
   5   3   7         58.70         54.82        11.80 o
   6   3   7         71.07         86.81        14.16 o
   7   3   7         34.76         51.67        13.90 o
  -9   4   7         23.87         46.16        16.52 o
  -8   4   7        230.60        224.64        26.88 o
  -7   4   7         69.22         82.28        18.10 o
  -6   4   7         47.01         47.47         7.92 o
  -5   4   7          4.08          3.67         5.93 o
  -4   4   7          8.41         15.61         5.64 o
  -3   4   7          0.37         -1.53         5.04 o
  -2   4   7        481.18        460.43        13.50 o
  -1   4   7        632.68        649.59        27.52 o
   0   4   7        215.51        203.91        10.15 o
   1   4   7        765.87        731.75        25.31 o
   2   4   7          3.02         -5.38         6.38 o
   3   4   7         31.09         34.97        16.65 o
   4   4   7          8.66         12.91         8.50 o
   5   4   7          0.03         -3.15        11.54 o
   6   4   7          7.73         -3.15        12.59 o
  -9   5   7          6.81         16.52        16.00 o
  -8   5   7          7.17         17.83        13.64 o
  -7   5   7         24.22         28.13         8.43 o
  -6   5   7        106.73        110.42        12.59 o
  -5   5   7        117.65        115.86         7.25 o
  -4   5   7        207.01        197.74         9.86 o
  -3   5   7        131.52        147.78         8.77 o
  -2   5   7        641.77        623.95        23.34 o
  -1   5   7         32.42         29.21         6.58 o
   0   5   7          3.49          2.75         6.49 o
   1   5   7         14.86         14.93         6.95 o
   2   5   7         41.25         32.88         8.32 o
   3   5   7         39.29         34.80        15.08 o
   4   5   7         16.08         12.78         9.45 o
   5   5   7         24.41         37.51        10.96 o
   6   5   7         10.30         14.40        11.60 o
  -8   6   7         49.65         91.27        15.47 o
  -6   6   7         61.14         61.52         9.97 o
  -5   6   7         81.10         83.13        11.67 o
  -4   6   7         38.54         32.02         7.50 o
  -3   6   7         13.23         17.71         7.34 o
  -2   6   7         66.59         72.49         8.13 o
  -1   6   7        147.14        144.09         9.91 o
   0   6   7          3.95         16.19         7.78 o
   1   6   7        207.84        191.57        11.67 o
   2   6   7         19.38         32.82        10.10 o
   3   6   7         73.23         88.08        11.24 o
   4   6   7          0.11         -2.81         9.70 o
   5   6   7          0.08          2.42        11.08 o
  -6   7   7          9.06        -12.06        12.06 o
  -5   7   7         24.02         35.07         8.52 o
  -4   7   7        119.29        132.70        10.29 o
  -3   7   7         77.09         66.58        14.69 o
  -2   7   7         76.53         82.93         9.54 o
  -1   7   7          1.83          3.28         7.60 o
   0   7   7         53.19         63.38        14.95 o
   1   7   7          1.77          6.20         8.74 o
   2   7   7        128.05        129.36        12.14 o
   3   7   7          3.32          3.88        10.14 o
   4   7   7          0.28         -6.63        12.46 o
  -5   8   7         42.09         66.88        14.16 o
  -4   8   7         15.77         29.77         9.27 o
  -3   8   7          4.12          8.30        10.49 o
  -2   8   7          8.73         11.85        11.54 o
  -1   8   7        111.87        107.96        10.94 o
   0   8   7         13.43         22.31         9.52 o
   1   8   7         54.70         37.12        10.52 o
   2   8   7          1.75         12.65        10.77 o
  -4   9   7         24.22         19.67        12.85 o
  -3   9   7         32.44         32.26        13.64 o
  -2   9   7          1.42          4.72        12.59 o
  -1   9   7          0.76         -4.46        13.11 o
   0   9   7          7.27         22.29        13.64 o
   0 -12   8         13.75          0.26        17.05 o
   1 -12   8         41.63         68.72        19.15 o
   2 -12   8         27.21         41.18        18.10 o
   3 -12   8          0.17          5.51        16.26 o
   4 -12   8          2.29        -14.69        15.21 o
  -3 -11   8          9.89         17.83        19.15 o
  -2 -11   8          2.35         -7.87        16.52 o
  -1 -11   8          0.47         23.87        16.79 o
   0 -11   8         15.52         -7.87        15.21 o
   1 -11   8          2.11         10.23        14.95 o
   2 -11   8        187.55        142.68        19.67 o
   3 -11   8          2.10         -0.26        13.90 o
   4 -11   8         12.95          7.34        14.16 o
   5 -11   8         18.79         38.03        15.47 o
   6 -11   8         48.87         35.67        16.26 o
  -4 -10   8          3.97         10.45        10.07 o
  -3 -10   8         13.41         -0.69         9.25 o
  -2 -10   8         18.37         11.36        11.67 o
  -1 -10   8          0.18          0.79        14.43 o
   0 -10   8         35.71         58.49        15.74 o
   1 -10   8         10.62          3.67        13.38 o
   2 -10   8          0.58         -0.26        12.06 o
   3 -10   8        153.04        187.56        13.51 o
   4 -10   8          0.02          5.04        10.88 o
   5 -10   8          5.68          4.16         8.90 o
   6 -10   8         41.67         24.82         9.81 o
   7 -10   8         25.98         42.09        11.13 o
  -5  -9   8          0.04         -0.55        10.36 o
  -4  -9   8          0.47         -0.57         9.00 o
  -3  -9   8          5.61          2.90         9.05 o
  -2  -9   8         56.46         52.81         8.88 o
  -1  -9   8         20.18         26.08         7.33 o
   0  -9   8          0.01          2.71         7.54 o
   1  -9   8          0.82          2.71         7.39 o
   2  -9   8        137.32        120.19        10.10 o
   3  -9   8         39.27         38.38         8.15 o
   4  -9   8        203.36        199.46        11.96 o
   5  -9   8        237.17        219.86        12.70 o
   6  -9   8         36.75         40.15         9.55 o
   7  -9   8          2.61        -12.85        12.85 o
  -6  -8   8         16.41         34.08        10.45 o
  -5  -8   8          5.37         16.80         9.06 o
  -4  -8   8        151.59        169.81        11.72 o
  -3  -8   8          5.38         12.76         7.61 o
  -2  -8   8         14.12         13.45         5.82 o
  -1  -8   8         57.53         60.30        10.50 o
   0  -8   8        301.86        323.30        10.37 o
   1  -8   8        206.77        216.60        15.61 o
   2  -8   8         15.60         16.64         7.04 o
   3  -8   8         28.29         42.93         7.69 o
   4  -8   8         10.76          3.40         7.23 o
   5  -8   8          9.74          0.96         7.78 o
   6  -8   8        119.30         98.86        13.38 o
   7  -8   8        124.80        132.45        17.05 o
   8  -8   8        313.11        325.48        24.39 o
  -7  -7   8          3.22         -9.99         9.99 o
  -6  -7   8         34.26         37.53        10.04 o
  -5  -7   8         29.52         35.54        11.15 o
  -4  -7   8        120.22        127.46         8.37 o
  -3  -7   8          1.90         -1.90         5.76 o
  -2  -7   8          0.81         -5.36         5.36 o
  -1  -7   8         39.74         37.00         5.13 o
   0  -7   8          3.35          5.11         4.22 o
   1  -7   8        107.96        112.14         5.67 o
   2  -7   8       1102.37       1135.41        24.51 o
   3  -7   8        514.23        535.11        16.02 o
   4  -7   8         18.68         15.31         6.83 o
   5  -7   8        374.74        358.80        19.01 o
   6  -7   8        398.12        368.76        23.34 o
   7  -7   8         38.95         34.88        13.38 o
   8  -7   8         63.90         81.30        16.26 o
  -7  -6   8          0.29         -3.41        11.80 o
  -6  -6   8          0.13          1.97         8.44 o
  -5  -6   8         25.32          7.92         7.71 o
  -4  -6   8          0.02          2.51         6.60 o
  -3  -6   8         69.36         61.62         6.03 o
  -2  -6   8         44.84         49.06         5.27 o
  -1  -6   8         43.08         43.85         4.78 o
   0  -6   8        399.85        393.24        10.96 o
   1  -6   8         53.90         55.89         4.18 o
   2  -6   8        262.12        278.59        11.91 o
   3  -6   8        513.21        508.06        22.95 o
   4  -6   8         14.91          5.03         6.09 o
   5  -6   8         34.55         36.98        10.75 o
   6  -6   8         89.51         82.35        13.90 o
   7  -6   8        216.08        232.64        18.62 o
   8  -6   8        115.28        112.25        17.31 o
   9  -6   8         82.72         68.72        17.57 o
  -8  -5   8          0.04         -1.57        12.85 o
  -7  -5   8         41.49         29.37        12.06 o
  -6  -5   8         60.33         82.09        12.06 o
  -5  -5   8          0.63          8.92         8.66 o
  -4  -5   8          3.41         11.11         6.05 o
  -3  -5   8        379.17        346.44        11.90 o
  -2  -5   8        191.10        194.99         7.54 o
  -1  -5   8         36.83         36.53         4.15 o
   0  -5   8          0.61         -0.87         3.09 o
   1  -5   8          7.69          4.54         3.02 o
   2  -5   8        529.83        511.40         9.83 o
   3  -5   8        440.77        412.72        12.78 o
   4  -5   8        701.75        671.81        16.94 o
   5  -5   8        627.64        624.47        25.70 o
   6  -5   8        438.68        417.80        23.34 o
   7  -5   8         14.07          3.41        11.80 o
   8  -5   8         15.76         -9.44        13.64 o
   9  -5   8          1.65         -0.26        14.95 o
  -8  -4   8         32.72         40.65        13.11 o
  -7  -4   8          0.50          2.62        10.49 o
  -6  -4   8         93.12         96.78        12.06 o
  -5  -4   8        252.60        239.19        16.00 o
  -4  -4   8        487.93        481.01        18.88 o
  -3  -4   8         65.88         74.65         6.30 o
  -2  -4   8        299.63        294.52        11.06 o
  -1  -4   8        189.42        192.74         7.47 o
   0  -4   8       1996.83       2016.96        27.19 o
   1  -4   8       2981.05       2927.82        37.75 o
   2  -4   8        792.58        760.70        12.48 o
   3  -4   8         85.16        102.65         5.32 o
   4  -4   8         10.19         12.59         8.66 o
   5  -4   8          2.92         16.00         9.70 o
   6  -4   8        283.87        233.69        17.57 o
   7  -4   8        322.68        341.74        22.29 o
   8  -4   8        218.20        203.26        18.88 o
   9  -4   8        237.89        266.47        22.29 o
  -9  -3   8          1.13         -0.26        13.38 o
  -8  -3   8         12.01         16.79        12.33 o
  -7  -3   8          4.26         16.26        10.75 o
  -6  -3   8         19.23         29.37         9.70 o
  -5  -3   8        190.87        170.74        12.59 o
  -4  -3   8       1247.52       1208.82        31.74 o
  -3  -3   8        302.23        276.44        13.38 o
  -2  -3   8         12.60         13.42         3.71 o
  -1  -3   8        498.67        500.62         9.55 o
   0  -3   8        350.48        366.41         7.52 o
   1  -3   8          0.74         -0.50         2.48 o
   2  -3   8        999.09       1061.81        20.72 o
   3  -3   8       1002.14       1041.07        19.97 o
   4  -3   8        608.25        594.20        13.63 o
   5  -3   8        367.71        383.71        20.72 o
   6  -3   8        556.80        551.82        25.18 o
   7  -3   8         83.72         61.90        13.38 o
   8  -3   8         21.87         24.65        14.16 o
   9  -3   8          0.45         14.95        15.74 o
  -9  -2   8          1.12         20.72        13.38 o
  -8  -2   8         37.83         36.46        12.59 o
  -7  -2   8          7.55          4.20         9.97 o
  -6  -2   8          1.17          3.67         8.39 o
  -5  -2   8        289.54        266.47        16.00 o
  -4  -2   8          5.04          3.41         6.29 o
  -3  -2   8          4.05          4.72         5.51 o
  -2  -2   8        181.78        165.40        19.93 o
  -1  -2   8        166.39        152.39         7.62 o
   0  -2   8        614.27        623.55        14.24 o
   1  -2   8        782.01        738.11        15.75 o
   2  -2   8        488.31        501.46        12.72 o
   3  -2   8        127.69        124.50         6.73 o
   4  -2   8         46.33         54.73         5.63 o
   5  -2   8          0.35          1.47         4.92 o
   6  -2   8        118.91        127.99        14.16 o
   7  -2   8        274.33        282.99        21.24 o
   8  -2   8         58.21         74.75        15.21 o
  -9  -1   8         20.86         37.77        13.38 o
  -8  -1   8          4.38         -5.25        10.75 o
  -7  -1   8          2.86         -7.87         9.18 o
  -6  -1   8         31.74         35.14         9.44 o
  -5  -1   8         31.59         22.29         7.87 o
  -4  -1   8        523.81        513.01        18.88 o
  -3  -1   8        290.45        318.14        14.16 o
  -2  -1   8        845.27        799.41        22.29 o
  -1  -1   8        585.07        565.34        13.86 o
   0  -1   8         61.34         60.81         8.39 o
   1  -1   8         95.43        100.11         8.66 o
   2  -1   8        112.80        102.93         7.87 o
   3  -1   8        483.39        503.54        13.47 o
   4  -1   8       1735.22       1772.09        31.44 o
   5  -1   8        695.94        683.94        16.99 o
   6  -1   8        140.39        146.87        14.95 o
   7  -1   8         93.42         99.93        14.95 o
   8  -1   8         25.41         47.47        14.69 o
  -9   0   8          7.84         20.72        12.85 o
  -8   0   8          9.35         24.65        11.80 o
  -7   0   8        178.05        192.77        15.21 o
  -6   0   8        306.73        330.46        18.36 o
  -5   0   8        502.08        482.32        19.15 o
  -4   0   8         71.79         68.45         8.39 o
  -3   0   8        197.37        183.07        12.06 o
  -2   0   8        206.60        199.59        11.54 o
  -1   0   8        988.94        884.05        29.11 o
   0   0   8       1946.07       1951.07        43.80 o
   1   0   8       1498.21       1463.42        26.18 o
   2   0   8       3303.06       3189.72        50.85 o
   3   0   8        138.52        134.34         7.58 o
   4   0   8          0.64         10.95         5.48 o
   5   0   8         26.95         24.69         6.95 o
   6   0   8        120.60        129.18        11.41 o
   7   0   8         97.49        130.87        15.47 o
   8   0   8         26.89         24.13        13.90 o
  -9   1   8          5.43          3.41        12.06 o
  -8   1   8          4.09          2.10        10.75 o
  -7   1   8          1.68          1.05         9.44 o
  -6   1   8         63.74         65.83        10.49 o
  -5   1   8         47.34         56.13         9.18 o
  -4   1   8       1707.30       1686.68        41.70 o
  -3   1   8        883.12        860.26        24.92 o
  -2   1   8         55.49         51.41         7.61 o
  -1   1   8        511.12        459.08         8.61 o
   0   1   8        182.99        184.03         5.86 o
   1   1   8        118.21        115.91         5.20 o
   2   1   8         72.86         82.08         6.58 o
   3   1   8        418.85        436.05        27.01 o
   4   1   8        488.25        488.16        14.55 o
   5   1   8         92.59         84.30         8.15 o
   6   1   8        147.83        163.51        10.57 o
   7   1   8         20.02         33.57        12.06 o
  -9   2   8         42.36         41.18        13.38 o
  -8   2   8         31.35         59.01        12.59 o
  -7   2   8         32.98         60.85        12.06 o
  -6   2   8         58.06         61.37        11.02 o
  -5   2   8          2.63          1.57         8.13 o
  -4   2   8         87.46         65.57         9.44 o
  -3   2   8          2.79         10.23         7.08 o
  -2   2   8        939.99        912.82        18.62 o
  -1   2   8        160.35        141.84         5.74 o
   0   2   8        454.71        464.94         9.95 o
   1   2   8        276.64        273.60         8.58 o
   2   2   8        336.73        369.94        10.50 o
   3   2   8         67.60         79.90         7.02 o
   4   2   8          2.14          4.30         6.01 o
   5   2   8          2.87         -9.44         9.44 o
   6   2   8         13.88         13.90        11.80 o
   7   2   8        126.92        140.58        16.26 o
  -8   3   8          0.06         -3.67        11.54 o
  -7   3   8         77.87         77.63        13.11 o
  -6   3   8         84.12         88.12        12.06 o
  -5   3   8         14.69          5.77         8.92 o
  -4   3   8        529.65        558.12        22.03 o
  -3   3   8        607.74        615.15        48.52 o
  -2   3   8        517.15        521.74        13.14 o
  -1   3   8         85.42         88.32         5.16 o
   0   3   8         57.73         56.24         4.67 o
   1   3   8         20.35         20.12         4.51 o
   2   3   8        101.94         90.55         8.07 o
   3   3   8         28.61         45.69         8.13 o
   4   3   8        259.97        264.37        17.31 o
   5   3   8        177.35        193.56        16.79 o
   6   3   8         29.80          1.05        12.33 o
   7   3   8         18.47         19.67        14.43 o
  -8   4   8         47.02         49.57        13.64 o
  -7   4   8         83.18        104.12        13.90 o
  -6   4   8        195.73        201.43        16.00 o
  -5   4   8        331.36        349.61        19.93 o
  -4   4   8         36.13         37.89         5.51 o
  -3   4   8         52.44         49.34        12.59 o
  -2   4   8        202.34        201.86         8.32 o
  -1   4   8         29.71         14.02         8.00 o
   0   4   8        385.00        414.25        14.56 o
   1   4   8        393.51        412.35        14.74 o
   2   4   8        290.55        290.60        28.72 o
   3   4   8        109.36        120.22        10.37 o
   4   4   8          5.58         12.87         9.00 o
   5   4   8          5.33          7.72        14.43 o
   6   4   8          0.72         19.67        14.16 o
  -7   5   8          0.08          2.36        11.54 o
  -6   5   8         20.11         13.11        11.28 o
  -5   5   8          7.55        -10.23        10.23 o
  -4   5   8        558.79        545.93        24.78 o
  -3   5   8        147.26        148.35         9.04 o
  -2   5   8         72.41         77.36         7.84 o
  -1   5   8         58.31         55.50         7.50 o
   0   5   8         39.10         48.98         7.76 o
   1   5   8         15.81         19.76         7.69 o
   2   5   8         83.61         81.08        19.80 o
   3   5   8         13.52         -1.65         8.51 o
   4   5   8         14.43          8.59        18.23 o
   5   5   8         29.00         56.95        11.57 o
  -6   6   8          6.06         -9.18        11.54 o
  -5   6   8         10.03         21.77        12.33 o
  -4   6   8         11.21         16.26        11.02 o
  -3   6   8          3.33          9.44        10.75 o
  -2   6   8         72.11         53.77        12.06 o
  -1   6   8         55.88         51.00         8.48 o
   0   6   8        119.61        118.66        18.75 o
   1   6   8         86.97         81.41         9.82 o
   2   6   8          4.23          0.97         8.88 o
   3   6   8          1.48         11.64         9.86 o
   4   6   8         35.43         39.83        11.11 o
  -6   7   8         52.66         51.93        14.16 o
  -5   7   8          8.61          3.41        12.06 o
  -4   7   8         94.78         75.01        14.43 o
  -3   7   8         15.21         29.90        12.59 o
  -2   7   8        124.13         95.99        14.95 o
  -1   7   8         51.53         46.68        12.59 o
   0   7   8         12.99         18.62        12.06 o
   1   7   8         11.34          6.29        12.85 o
   2   7   8          0.17         -2.36        12.85 o
   3   7   8         32.26         47.73        15.21 o
  -5   8   8          8.91         31.47        14.16 o
  -4   8   8         52.87         50.09        14.69 o
  -3   8   8          5.69          4.98        13.64 o
  -2   8   8         29.55         18.62        12.85 o
  -1   8   8          1.42         -2.36        12.33 o
   0   8   8          9.34          2.36        13.38 o
   1   8   8         30.96         27.80        14.43 o
  -3   9   8         14.26         42.23        14.69 o
  -2   9   8         19.00         21.24        13.38 o
  -1   9   8          0.31         24.39        14.43 o
   0 -12   9         12.90        -15.74        16.00 o
   1 -12   9         15.57         34.88        17.31 o
   2 -12   9          0.33         -8.66        15.47 o
   3 -12   9         65.11         40.91        17.57 o
   4 -12   9          0.01         -2.36        15.47 o
  -2 -11   9         24.25         29.90        17.05 o
  -1 -11   9          0.87          1.84        16.00 o
   0 -11   9          9.21         22.56        16.26 o
   1 -11   9          6.31         15.74        14.69 o
   2 -11   9         21.53          2.62        14.16 o
   3 -11   9          1.95         -3.15        13.90 o
   4 -11   9        124.54        138.74        18.62 o
   5 -11   9         25.82         26.23        15.47 o
  -4 -10   9          2.09         -9.38         9.38 o
  -3 -10   9          8.10          4.19         8.97 o
  -2 -10   9          2.03         -1.35         8.44 o
  -1 -10   9         12.85          9.18        13.90 o
   0 -10   9          1.20          5.25        12.85 o
   1 -10   9        140.78        154.48        17.05 o
   2 -10   9         73.02         54.45         9.60 o
   3 -10   9         10.51          7.76         9.31 o
   4 -10   9          1.91          2.15         8.52 o
   5 -10   9          6.52          5.07         9.45 o
   6 -10   9         33.71         27.36        10.11 o
  -5  -9   9         11.63         13.69        24.13 o
  -4  -9   9          0.28         -8.48         8.48 o
  -3  -9   9         16.61         27.08         8.54 o
  -2  -9   9          7.06          5.99         7.47 o
  -1  -9   9          2.02         -3.51         6.55 o
   0  -9   9          5.03          1.27         7.88 o
   1  -9   9          8.51         -2.85         7.51 o
   2  -9   9        205.48        198.02        13.77 o
   3  -9   9         50.84         46.71         8.99 o
   4  -9   9         29.91         36.59         8.77 o
   5  -9   9         88.52         74.85        10.19 o
   6  -9   9        167.11        164.92        12.55 o
   7  -9   9        101.30        105.70        17.57 o
  -6  -8   9         32.66         41.04        10.52 o
  -5  -8   9         12.72          9.86        12.72 o
  -4  -8   9        100.99        100.59        10.23 o
  -3  -8   9         10.98         16.67         6.71 o
  -2  -8   9         26.91         26.72         6.05 o
  -1  -8   9         33.66         49.95         6.34 o
   0  -8   9         35.48         37.92         5.51 o
   1  -8   9        275.71        281.67        12.98 o
   2  -8   9         19.49         24.45         7.61 o
   3  -8   9        324.65        370.59        19.01 o
   4  -8   9         26.63         34.04         8.29 o
   5  -8   9          8.96          7.57         8.52 o
   6  -8   9        225.53        213.23        19.41 o
   7  -8   9         32.58         37.24        15.21 o
   8  -8   9         35.66         36.98        16.79 o
  -7  -7   9          2.46        -16.26        16.26 o
  -6  -7   9          1.79         -3.82         9.31 o
  -5  -7   9         10.98         24.62         7.92 o
  -4  -7   9          0.50          9.29         9.73 o
  -3  -7   9         55.86         53.60         6.59 o
  -2  -7   9        136.52        120.66         7.17 o
  -1  -7   9        131.25        121.71         6.82 o
   0  -7   9          0.16          2.28         5.48 o
   1  -7   9        119.49        113.97         8.82 o
   2  -7   9          1.82         -2.01         6.10 o
   3  -7   9         66.08         65.28         7.88 o
   4  -7   9        544.20        520.72        16.61 o
   5  -7   9        249.08        228.11        22.03 o
   6  -7   9        208.02        231.59        19.67 o
   7  -7   9         22.48         15.47        13.64 o
   8  -7   9          3.55          7.08        15.74 o
  -7  -6   9         23.88         35.39        10.51 o
  -6  -6   9          6.39         -2.67         8.59 o
  -5  -6   9         12.88         23.73         9.57 o
  -4  -6   9         38.65         41.44         7.56 o
  -3  -6   9          3.28          8.72         6.35 o
  -2  -6   9        170.86        177.79         7.64 o
  -1  -6   9         17.12         19.88         4.44 o
   0  -6   9        565.78        557.81        16.19 o
   1  -6   9       1497.50       1537.23        22.67 o
   2  -6   9        187.75        196.19        16.26 o
   3  -6   9        178.95        186.97        10.07 o
   4  -6   9          0.66          1.81         6.53 o
   5  -6   9          9.60         12.85        11.28 o
   6  -6   9        281.11        238.41        19.15 o
   7  -6   9        263.25        282.47        20.98 o
   8  -6   9        202.37        219.52        20.46 o
  -8  -5   9          8.68          4.98        13.11 o
  -7  -5   9          0.28        -11.02        11.02 o
  -6  -5   9          2.40          3.93         9.97 o
  -5  -5   9        411.50        431.83        31.21 o
  -4  -5   9        102.51        111.30         8.44 o
  -3  -5   9         13.47         12.95         4.81 o
  -2  -5   9         89.75         97.06         5.81 o
  -1  -5   9        184.28        186.53        11.33 o
   0  -5   9         92.30        102.10         5.16 o
   1  -5   9         58.76         54.13         4.27 o
   2  -5   9        965.26        936.45        15.06 o
   3  -5   9        376.78        389.48        41.70 o
   4  -5   9        346.79        364.04        21.51 o
   5  -5   9        508.66        475.76        24.65 o
   6  -5   9        441.97        354.86        22.82 o
   7  -5   9        212.81        185.95        18.10 o
   8  -5   9         20.99          9.18        14.69 o
  -8  -4   9          4.16         20.46        12.85 o
  -7  -4   9         63.77         40.65        12.06 o
  -6  -4   9          0.68          9.70         9.70 o
  -5  -4   9         72.81         65.57         9.97 o
  -4  -4   9         14.19         18.62         7.87 o
  -3  -4   9        245.46        225.34         9.89 o
  -2  -4   9        177.80        177.42         6.91 o
  -1  -4   9        407.22        389.44         9.17 o
   0  -4   9        272.73        225.77         7.00 o
   1  -4   9        894.70        852.83        13.92 o
   2  -4   9        181.26        190.58         9.63 o
   3  -4   9       1173.18       1199.90        37.51 o
   4  -4   9         16.83         29.37        10.23 o
   5  -4   9         15.32         14.95        11.02 o
   6  -4   9        125.05        139.00        15.74 o
   7  -4   9        177.99        167.59        17.31 o
   8  -4   9        108.02         83.40        16.52 o
  -8  -3   9          5.69         22.56        12.85 o
  -7  -3   9          4.37         -1.05        10.49 o
  -6  -3   9         11.75         14.43         9.44 o
  -5  -3   9         95.18        105.96        11.28 o
  -4  -3   9         18.16         15.21         7.61 o
  -3  -3   9        346.50        322.32        24.00 o
  -2  -3   9        743.27        678.58        12.36 o
  -1  -3   9        152.25        145.14         5.41 o
   0  -3   9          0.39          0.34         2.51 o
   1  -3   9          0.51         -0.85         4.05 o
   2  -3   9        503.57        495.92        25.97 o
   3  -3   9        523.52        558.36        15.87 o
   4  -3   9        750.19        771.35        28.59 o
   5  -3   9        887.96        819.08        30.42 o
   6  -3   9        218.09        212.18        17.83 o
   7  -3   9         34.69         19.93        12.59 o
   8  -3   9         29.37         45.11        15.47 o
  -9  -2   9          2.91         -2.10        12.85 o
  -8  -2   9          2.14         -1.57        11.28 o
  -7  -2   9         86.48         85.76        12.59 o
  -6  -2   9        108.11         94.94        11.80 o
  -5  -2   9        108.68         76.85         9.97 o
  -4  -2   9        635.73        605.33        20.98 o
  -3  -2   9          6.56         10.75         6.29 o
  -2  -2   9        266.77        262.25        20.20 o
  -1  -2   9        901.73        834.24        17.89 o
   0  -2   9       1548.02       1545.20        27.81 o
   1  -2   9       3041.07       2934.16        47.27 o
   2  -2   9        413.94        412.79        12.60 o
   3  -2   9        196.81        176.51         9.25 o
   4  -2   9          4.46          1.65         5.04 o
   5  -2   9          1.94          8.13         9.97 o
   6  -2   9        182.18        173.89        16.26 o
   7  -2   9        165.98        167.07        17.05 o
   8  -2   9        275.35        271.71        21.51 o
  -9  -1   9          4.38         11.80        13.38 o
  -8  -1   9          0.06         -5.25        11.28 o
  -7  -1   9          0.99         -0.52         9.97 o
  -6  -1   9         52.91         50.36        10.49 o
  -5  -1   9        388.54        413.08        18.62 o
  -4  -1   9        707.82        685.58        22.56 o
  -3  -1   9        675.55        612.41        19.93 o
  -2  -1   9         30.60         27.80         6.56 o
  -1  -1   9        461.79        463.19        13.23 o
   0  -1   9        389.40        402.75        12.35 o
   1  -1   9         39.77         29.97         5.22 o
   2  -1   9        980.38       1011.69        20.61 o
   3  -1   9       1109.85       1160.08        23.26 o
   4  -1   9         32.12         43.30         6.49 o
   5  -1   9        553.23        569.96        23.47 o
   6  -1   9        474.04        453.21        23.60 o
   7  -1   9          2.30        -12.33        12.33 o
   8  -1   9         81.60        106.48        17.05 o
  -9   0   9         27.93         43.54        14.43 o
  -8   0   9         40.65         51.14        12.85 o
  -7   0   9         30.45         42.23        11.80 o
  -6   0   9          9.21         12.59         9.44 o
  -5   0   9        467.17        404.95        19.15 o
  -4   0   9          1.55         -4.98         6.82 o
  -3   0   9         21.03         32.78         7.34 o
  -2   0   9        149.22        132.97         9.97 o
  -1   0   9        118.71        121.60        12.59 o
   0   0   9        897.09        887.35        16.21 o
   1   0   9        640.81        635.51        12.98 o
   2   0   9        128.17        116.80         7.47 o
   3   0   9        724.77        730.26        17.57 o
   4   0   9          0.71          5.84         6.01 o
   5   0   9         18.13         10.71         6.98 o
   6   0   9         49.05         41.65         8.29 o
   7   0   9         97.35         70.29        14.43 o
  -9   1   9         19.79         37.51        14.16 o
  -8   1   9          1.93          8.13        11.80 o
  -7   1   9          5.73         23.60        10.75 o
  -6   1   9         31.93         25.97         9.70 o
  -5   1   9        317.80        330.73        19.15 o
  -4   1   9         33.47         38.03         8.66 o
  -3   1   9       1102.74       1077.16        30.42 o
  -2   1   9        385.16        338.59        15.74 o
  -1   1   9        143.30        135.13         7.87 o
   0   1   9        100.68         99.00         7.02 o
   1   1   9         43.75         38.94         4.20 o
   2   1   9        148.56        161.04         8.53 o
   3   1   9        364.48        368.03        13.26 o
   4   1   9        441.23        441.63        14.82 o
   5   1   9        299.28        301.18        13.81 o
   6   1   9        151.46        202.47        16.79 o
  -9   2   9          8.34          4.72        13.64 o
  -8   2   9         75.57        103.60        15.21 o
  -7   2   9         51.61         56.13        12.59 o
  -6   2   9        191.52        224.24        16.52 o
  -5   2   9        884.41        946.02        30.95 o
  -4   2   9        529.06        497.27        20.46 o
  -3   2   9         57.61         54.82         9.44 o
  -2   2   9         59.34         51.62         6.67 o
  -1   2   9        313.42        272.19        11.68 o
   0   2   9       1168.70       1091.14        39.08 o
   1   2   9       1202.48       1175.93        23.55 o
   2   2   9        396.38        411.59        11.44 o
   3   2   9        133.62        140.63         8.74 o
   4   2   9          0.82          4.46         9.70 o
   5   2   9          0.03        -10.49        10.49 o
   6   2   9         20.70         17.57        12.85 o
   7   2   9         11.21         20.98        13.64 o
  -9   3   9          0.26        -13.38        13.38 o
  -8   3   9          0.25         -4.98        12.59 o
  -7   3   9          4.24         17.57        11.80 o
  -6   3   9          1.17          2.89        10.23 o
  -5   3   9        379.83        357.22        20.72 o
  -3   3   9        325.89        334.66        18.36 o
  -2   3   9         96.71         94.14         9.44 o
  -1   3   9        227.98        206.44         9.72 o
   0   3   9         61.29         66.20         6.68 o
   1   3   9          4.25         -8.92         8.92 o
   2   3   9         29.26         30.56        13.77 o
   3   3   9        185.20        188.32        15.74 o
   4   3   9         57.20         67.85         9.86 o
   5   3   9         29.17         32.00        12.85 o
   6   3   9         58.15         79.73        15.74 o
  -8   4   9         36.28         56.39        14.43 o
  -7   4   9         41.50         66.36        13.90 o
  -6   4   9          2.11         -9.97         9.97 o
  -5   4   9        209.36        224.77        16.26 o
  -4   4   9          1.55          5.78         7.47 o
  -3   4   9          2.79          1.05         9.44 o
  -2   4   9        112.92         94.42        12.06 o
  -1   4   9        109.52         93.37        12.06 o
   0   4   9        153.96        130.09        13.64 o
   1   4   9         49.16         77.90        12.59 o
   2   4   9        109.06        116.45        14.16 o
   3   4   9         27.23         18.88        12.06 o
   4   4   9          2.82        -11.80        11.80 o
   5   4   9          5.45         -9.97        13.11 o
  -7   5   9          7.46         14.69        12.59 o
  -6   5   9         18.71         10.39         8.81 o
  -5   5   9         66.24         43.28        13.11 o
  -4   5   9         88.12         99.14        13.90 o
  -3   5   9        257.57        237.36        17.05 o
  -2   5   9        120.52        132.71        14.16 o
  -1   5   9         84.99         88.65        12.85 o
   0   5   9          1.42          3.67        10.75 o
   1   5   9          2.67          0.52        11.54 o
   2   5   9          0.50          2.89        11.54 o
   3   5   9         33.92         44.32        13.64 o
   4   5   9         55.29         59.27        15.47 o
   5   5   9         30.40         23.60        15.21 o
  -7   6   9         83.32         82.62        16.26 o
  -6   6   9         52.79         82.09        15.21 o
  -5   6   9        131.40        103.34        15.74 o
  -4   6   9          1.78          8.92        12.06 o
  -3   6   9         18.84         27.01        12.06 o
  -2   6   9         54.20         53.77        13.11 o
  -1   6   9          3.89         12.85        12.59 o
   0   6   9         93.84         67.40        13.64 o
   1   6   9         31.33         13.38        12.33 o
   2   6   9        211.73        201.69        18.62 o
   3   6   9          0.86         -4.20        13.38 o
   4   6   9          7.99        -12.59        14.16 o
  -6   7   9          0.56         25.18        14.16 o
  -5   7   9          2.94          8.39        13.11 o
  -4   7   9        107.60        113.83        16.26 o
  -3   7   9        131.63        155.53        17.57 o
  -2   7   9         18.97         19.93        13.64 o
  -1   7   9         42.86         35.67        13.38 o
   0   7   9         31.23         26.49        13.38 o
   1   7   9         50.05         45.64        14.95 o
   2   7   9          0.43         17.31        14.16 o
  -5   8   9          0.95         -8.92        13.64 o
  -4   8   9          2.51         -5.77        14.16 o
  -3   8   9         14.55         -7.08        14.16 o
  -2   8   9         60.16         57.18        14.95 o
  -1   8   9          0.29         -8.39        12.85 o
   0   8   9         26.84         14.16        14.43 o
   0 -12  10          0.11         -0.52        15.74 o
   1 -12  10         12.04         33.57        16.26 o
   2 -12  10          2.89         -1.05        14.95 o
   3 -12  10          1.14          4.46        16.26 o
  -2 -11  10          0.16         15.21        16.52 o
  -1 -11  10         10.88         50.09        16.00 o
   0 -11  10          0.67          4.72        15.21 o
   1 -11  10         13.50          9.97        13.64 o
   2 -11  10          5.24          9.44        13.64 o
   3 -11  10          2.77         -7.61        13.90 o
   4 -11  10          8.47         14.95        14.69 o
   5 -11  10         48.37         65.62        11.50 o
  -4 -10  10          0.77         -5.53         9.80 o
  -3 -10  10          0.90         -8.92         8.92 o
  -2 -10  10          0.31         -8.39         8.39 o
  -1 -10  10        133.27        171.53        18.36 o
   0 -10  10         11.41          1.05        13.38 o
   1 -10  10         43.96         54.03        13.64 o
   2 -10  10        112.53        118.94        11.21 o
   3 -10  10         24.29         10.84         8.88 o
   4 -10  10          7.68          4.59        15.61 o
   5 -10  10         31.56         41.20        14.16 o
   6 -10  10         16.71         12.16        10.53 o
  -5  -9  10         12.37         -0.82        14.56 o
  -4  -9  10         58.41         52.67         9.95 o
  -3  -9  10         30.28         29.70         9.06 o
  -2  -9  10          8.34          5.15         7.50 o
  -1  -9  10         53.69         54.27         7.00 o
   0  -9  10         21.44         43.95         9.18 o
   1  -9  10         81.72         67.40         9.48 o
   2  -9  10        144.68        125.70        10.79 o
   3  -9  10         82.06         76.54        19.41 o
   4  -9  10        285.95        264.22        17.44 o
   5  -9  10        195.62        197.21        13.03 o
   6  -9  10         16.80         10.44        10.26 o
   7  -9  10          1.51          3.67        15.47 o
  -6  -8  10          5.25         11.29        11.15 o
  -5  -8  10          3.70          1.22         8.88 o
  -4  -8  10         15.32         18.85         7.37 o
  -3  -8  10          0.66          1.32         6.40 o
  -2  -8  10         25.87         29.00         6.29 o
  -1  -8  10        113.87        111.96         8.71 o
   0  -8  10         22.23         15.21         7.75 o
   1  -8  10         72.53         81.04         9.07 o
   2  -8  10          1.88          9.45         7.44 o
   3  -8  10         52.75         46.64         8.38 o
   4  -8  10          3.26          3.74         7.73 o
   5  -8  10          2.88          6.65         8.51 o
   6  -8  10         10.04         17.83        13.90 o
   7  -8  10        381.41        383.71        27.01 o
  -6  -7  10          0.80          7.90         9.38 o
  -5  -7  10          1.99          1.88         6.94 o
  -4  -7  10          0.36          3.82         6.95 o
  -3  -7  10          5.94          4.68         5.75 o
  -2  -7  10          8.81         13.53         5.44 o
  -1  -7  10          6.90          8.20         5.00 o
   0  -7  10        141.44        123.77        12.48 o
   1  -7  10        367.72        343.18        14.29 o
   2  -7  10         85.80         65.92         8.13 o
   3  -7  10         59.16         47.07         7.74 o
   4  -7  10        330.97        305.99        14.37 o
   5  -7  10        272.79        278.80        20.72 o
   6  -7  10        248.20        232.64        20.46 o
   7  -7  10        131.26        116.71        17.57 o
   8  -7  10          1.88         -4.46        15.47 o
  -7  -6  10          4.76         13.11        12.33 o
  -6  -6  10          0.54          3.91         8.63 o
  -5  -6  10         69.93         58.60        13.90 o
  -4  -6  10         18.29         26.99         5.98 o
  -3  -6  10          0.73          3.10         5.22 o
  -2  -6  10         35.12         45.63         5.56 o
  -1  -6  10        736.67        708.00        20.93 o
   0  -6  10          9.05          4.66         4.22 o
   1  -6  10        510.67        511.66        14.40 o
   2  -6  10        503.97        521.08        15.32 o
   3  -6  10        535.85        556.33        16.37 o
   4  -6  10         54.62         81.30        13.64 o
   5  -6  10         33.27         27.80        12.85 o
   6  -6  10         56.77         48.52        14.16 o
   7  -6  10        170.98        195.13        19.15 o
   8  -6  10         67.86         49.57        16.79 o
  -7  -5  10         30.67         43.28        13.11 o
  -6  -5  10         12.14         16.52        10.49 o
  -5  -5  10          1.25         -3.71         6.86 o
  -4  -5  10         59.15         58.85        14.03 o
  -3  -5  10        246.48        226.28         9.03 o
  -2  -5  10        368.40        355.64        11.56 o
  -1  -5  10         62.34         61.14         5.00 o
   0  -5  10         40.84         40.41         5.19 o
   1  -5  10        220.21        221.56         7.58 o
   2  -5  10          3.92         -4.80         5.03 o
   3  -5  10        174.55        181.23        16.26 o
   4  -5  10        721.17        707.88        29.90 o
   5  -5  10        582.20        575.95        27.54 o
   6  -5  10        198.07        212.44        19.15 o
   7  -5  10         40.17         36.98        14.69 o
   8  -5  10          0.48         -6.29        14.95 o
  -8  -4  10          5.52         -2.89        12.59 o
  -7  -4  10         45.13         43.80        12.33 o
  -6  -4  10          1.31          2.89         9.70 o
  -5  -4  10          2.00          8.92         8.92 o
  -4  -4  10         17.84         15.47         8.39 o
  -3  -4  10        113.28        117.17         7.05 o
  -2  -4  10          3.73          5.98         3.90 o
  -1  -4  10        285.22        276.47        11.39 o
   0  -4  10        682.92        691.62        12.28 o
   1  -4  10       1433.56       1372.12        20.23 o
   2  -4  10         24.88         27.06         5.51 o
   3  -4  10         89.81        115.40        13.90 o
   4  -4  10         80.31         69.76        12.59 o
   5  -4  10         42.76         49.31        12.85 o
   6  -4  10        196.17        221.62        18.88 o
   7  -4  10        241.43        290.86        21.77 o
   8  -4  10        169.29        234.21        21.51 o
  -8  -3  10          1.53         10.23        12.33 o
  -7  -3  10         10.81         27.54        11.54 o
  -6  -3  10          8.20         -0.52         9.18 o
  -5  -3  10        281.83        267.26        16.52 o
  -4  -3  10        166.26        163.40        12.06 o
  -3  -3  10         18.24         18.10         7.08 o
  -2  -3  10        175.02        176.31         8.88 o
  -1  -3  10        350.61        343.43        11.79 o
   0  -3  10        248.61        264.83        10.65 o
   1  -3  10        293.49        298.00        11.25 o
   2  -3  10        528.69        514.92        14.20 o
   3  -3  10        501.52        547.24        22.42 o
   4  -3  10        241.47        287.71        18.88 o
   5  -3  10        672.44        643.09        28.06 o
   6  -3  10        464.80        426.46        24.92 o
   7  -3  10        208.81        212.97        19.67 o
   8  -3  10          2.39         14.16        16.00 o
  -8  -2  10         11.20         -2.36        12.33 o
  -7  -2  10        131.75        109.11        13.64 o
  -6  -2  10          2.53          8.39         9.70 o
  -5  -2  10         86.27         66.09        10.49 o
  -4  -2  10        366.16        363.51        17.57 o
  -3  -2  10          1.04          3.15         6.56 o
  -2  -2  10        123.01        105.44         7.61 o
  -1  -2  10        463.06        418.06        13.11 o
   0  -2  10        677.79        624.43        17.70 o
   1  -2  10       1124.94       1121.95        17.96 o
   2  -2  10        236.27        251.88        10.90 o
   3  -2  10       1107.04       1136.06        23.36 o
   4  -2  10        139.75        134.97         8.48 o
   5  -2  10          1.02         -3.15        11.02 o
   6  -2  10        195.74        208.77        18.36 o
   7  -2  10         52.23         70.81        15.21 o
   8  -2  10         25.53         54.03        16.26 o
  -9  -1  10          4.65          1.84        13.64 o
  -8  -1  10          6.45         -0.79        12.59 o
  -7  -1  10          3.24          6.03        11.02 o
  -6  -1  10          8.77         24.39        10.49 o
  -5  -1  10        338.35        371.12        18.88 o
  -4  -1  10         19.67         18.10         7.87 o
  -3  -1  10        352.34        357.74        17.05 o
  -2  -1  10        855.69        817.95        25.57 o
  -1  -1  10        373.60        349.73        29.64 o
   0  -1  10         10.14          8.71         5.17 o
   1  -1  10        270.06        250.68        11.34 o
   2  -1  10          4.71          3.65         5.36 o
   3  -1  10        572.26        589.77        16.61 o
   4  -1  10        746.61        804.13        19.42 o
   5  -1  10        249.67        242.80        12.46 o
   6  -1  10        174.41        175.72        16.79 o
   7  -1  10         63.72         79.73        15.74 o
   8  -1  10          0.29         -9.70        14.43 o
  -9   0  10          1.52         -2.36        13.64 o
  -8   0  10          1.04        -11.28        11.28 o
  -7   0  10        159.63        193.30        16.26 o
  -6   0  10        185.35        205.36        15.47 o
  -5   0  10         12.50         16.00         8.92 o
  -4   0  10        144.84        159.72        12.59 o
  -3   0  10          2.62          4.98         7.34 o
  -2   0  10        341.22        318.08        40.78 o
  -1   0  10        476.11        462.22        14.15 o
   0   0  10        816.43        790.41        30.55 o
   1   0  10       2739.80       2714.95        45.40 o
   2   0  10          8.04         -2.82         5.60 o
   3   0  10        144.04        143.47        12.98 o
   4   0  10         38.00         43.99        12.85 o
   5   0  10          4.04         12.58         7.54 o
   6   0  10         69.02         49.57        13.11 o
  -9   1  10          0.20         -3.93        13.38 o
  -8   1  10          0.18         -0.52        12.06 o
  -7   1  10          8.31         -4.98        11.28 o
  -6   1  10          9.72         -7.08        10.23 o
  -5   1  10        917.14       1013.16        32.52 o
  -4   1  10        343.51        344.89        19.41 o
  -3   1  10         87.02         73.17         9.97 o
  -2   1  10        416.71        380.34        13.61 o
  -1   1  10        312.34        310.61        12.41 o
   0   1  10        193.20        210.73         9.92 o
   1   1  10          0.52         -3.32         5.65 o
   2   1  10        256.03        265.51        22.03 o
   3   1  10        353.47        348.66        14.09 o
   4   1  10         53.08         46.02        14.16 o
   5   1  10        191.98        204.84        16.52 o
   6   1  10        109.46         98.35        14.69 o
  -8   2  10         19.27         25.97        14.16 o
  -7   2  10        169.51        216.64        18.36 o
  -6   2  10         11.67          9.18        11.28 o
  -5   2  10        154.97        152.64        14.43 o
  -4   2  10         79.52         75.27        11.54 o
  -3   2  10         51.21         58.75        10.23 o
  -2   2  10        150.04        146.46         7.75 o
  -1   2  10        294.59        281.69        12.28 o
   0   2  10         75.18         82.19         7.60 o
   1   2  10        682.67        720.58        35.93 o
   2   2  10         86.45         75.54         7.95 o
   3   2  10        196.67        230.80        16.52 o
   4   2  10         30.53         32.00        11.54 o
   5   2  10          8.27         -9.18        11.54 o
   6   2  10         34.18         38.29        14.69 o
  -8   3  10          5.95         -4.72        13.38 o
  -7   3  10          6.42         -4.46        12.06 o
  -6   3  10          1.21         -5.51        11.28 o
  -5   3  10        216.60        210.87        16.52 o
  -4   3  10         74.88         80.26        12.33 o
  -3   3  10        380.79        380.45        18.10 o
  -2   3  10        193.68        186.51        10.19 o
  -1   3  10        103.68         88.93        17.70 o
   0   3  10         42.41         49.05        11.02 o
   1   3  10         11.68          4.20        10.49 o
   2   3  10         42.52         49.57        12.06 o
   3   3  10        154.61        151.59        15.21 o
   4   3  10         62.78         56.65        13.38 o
   5   3  10        125.02         96.78        16.00 o
   6   3  10         17.34         23.08        15.21 o
  -8   4  10          6.70          6.56        13.90 o
  -7   4  10         94.09        105.70        16.00 o
  -6   4  10        142.47        131.66        15.74 o
  -5   4  10        144.74        188.57        17.05 o
  -4   4  10        134.63        133.76        15.21 o
  -3   4  10         23.99         19.41        10.75 o
  -2   4  10          3.14         -0.26        10.23 o
  -1   4  10        128.60        122.22        13.64 o
   0   4  10        252.98        238.93        17.05 o
   2   4  10         56.64         60.32        13.38 o
   3   4  10         14.71          8.39        12.06 o
   4   4  10          0.77         -7.61        12.59 o
   5   4  10          3.63         19.15        14.95 o
  -7   5  10          0.39         21.07        10.08 o
  -6   5  10          6.11          5.25        13.38 o
  -5   5  10        234.03        192.77        18.10 o
  -4   5  10         98.74        102.29        15.21 o
  -3   5  10        155.44        125.89        15.21 o
  -2   5  10          3.25         -6.29        11.02 o
  -1   5  10         94.01         67.67        13.11 o
   0   5  10         54.20         67.40        13.38 o
   1   5  10          3.75          8.66        12.06 o
   2   5  10          4.30          6.03        12.59 o
   3   5  10         59.32         40.91        14.16 o
   4   5  10          2.76         -7.08        14.16 o
  -7   6  10          3.35        -13.64        13.64 o
  -6   6  10         10.44         53.77        15.21 o
  -5   6  10        102.42        111.20        16.79 o
  -4   6  10          0.33         -6.29        12.59 o
  -3   6  10          0.70         -2.62        12.33 o
  -2   6  10          3.95         -4.20        12.33 o
  -1   6  10         19.38         18.10        13.38 o
   0   6  10         75.71         66.36        14.43 o
   1   6  10          4.98         -7.08        12.33 o
   2   6  10          0.60         12.33        13.90 o
   3   6  10         70.15         72.65        16.00 o
  -5   7  10        129.74        120.12        17.83 o
  -4   7  10          7.93          9.44        14.16 o
  -3   7  10        102.70        111.73        17.05 o
  -2   7  10         45.10         49.05        15.21 o
  -1   7  10          0.35         18.88        13.64 o
   0   7  10         13.81         35.14        14.43 o
   1   7  10          0.13          1.31        14.16 o
  -3   8  10          4.91         11.28        15.74 o
  -2   8  10          1.27        -13.64        13.64 o
  -2 -11  11          5.74          7.87        16.26 o
  -1 -11  11         18.44         27.80        15.47 o
   0 -11  11          6.51         14.43        14.95 o
   1 -11  11         40.25         33.83        15.21 o
   2 -11  11          7.88         16.52        13.64 o
   3 -11  11         78.69         77.90        16.26 o
   4 -11  11         16.55         12.07        17.05 o
  -3 -10  11          0.24         -7.04        13.11 o
  -2 -10  11          8.13         23.60        14.95 o
  -1 -10  11          1.14         -9.97        13.11 o
   0 -10  11         85.33         95.47        15.21 o
   1 -10  11          4.02         -7.54         9.57 o
   2 -10  11          6.36          5.96         9.00 o
   3 -10  11         22.69         22.39         9.41 o
   4 -10  11          4.14          9.10         9.70 o
   5 -10  11          0.40         -0.02        11.28 o
   6 -10  11          7.97         12.48        10.92 o
  -4  -9  11         14.31         19.15        12.06 o
  -3  -9  11         12.29          3.01         8.32 o
  -2  -9  11         10.51         14.83         6.71 o
  -1  -9  11          4.56          2.46         8.77 o
   0  -9  11         24.50         17.27         8.88 o
   1  -9  11          0.37          5.85         8.50 o
   2  -9  11         40.30         28.75         9.07 o
   3  -9  11         83.48         77.88        17.05 o
   4  -9  11         13.12         21.66         9.07 o
   5  -9  11         80.32         77.11        11.20 o
   6  -9  11        174.84        168.90        20.46 o
  -5  -8  11         42.17         52.45        13.38 o
  -4  -8  11          9.15         13.17         8.62 o
  -3  -8  11          2.06          5.37         6.57 o
  -2  -8  11         62.40         83.53         7.50 o
  -1  -8  11         55.95         72.14         6.77 o
   0  -8  11         48.73         48.02         8.88 o
   1  -8  11        155.70        154.80        10.95 o
   2  -8  11        161.01        159.72        10.90 o
   3  -8  11        114.59        112.07         9.90 o
   4  -8  11         31.90         24.76         8.57 o
   5  -8  11        198.49        179.15        12.53 o
   6  -8  11         13.66          2.62        14.43 o
   7  -8  11         50.99         43.54        16.52 o
  -6  -7  11          0.27          1.55         9.25 o
  -5  -7  11         10.91          6.10         8.62 o
  -4  -7  11         51.42         76.23        27.54 o
  -3  -7  11         42.22         34.39        12.20 o
  -2  -7  11        201.45        202.40        10.84 o
  -1  -7  11          0.47         -0.40         6.28 o
   0  -7  11         32.15         28.18         5.20 o
   1  -7  11          6.78         11.15         6.79 o
   2  -7  11          8.75          0.30         6.79 o
   3  -7  11        325.75        326.78        30.69 o
   4  -7  11        330.46        323.94        14.48 o
   5  -7  11        417.77        410.20        27.01 o
   6  -7  11         67.84         56.91        16.00 o
   7  -7  11          2.04         -3.67        16.00 o
  -7  -6  11          2.02        -12.06        12.06 o
  -6  -6  11          1.39          2.10        11.28 o
  -5  -6  11         26.26         26.49        10.75 o
  -4  -6  11         20.67         25.05         7.71 o
  -3  -6  11         16.24         17.12        14.03 o
  -2  -6  11         93.81         72.25         8.13 o
  -1  -6  11         89.27         95.30         7.74 o
   0  -6  11        312.70        328.97        12.43 o
   1  -6  11         64.68         67.61        19.67 o
   2  -6  11         62.42         56.05         8.52 o
   3  -6  11         21.51          7.22        11.80 o
   4  -6  11        112.94        100.71        16.00 o
   5  -6  11         19.83         12.59        13.11 o
   6  -6  11         54.03         43.80        14.69 o
   7  -6  11        233.67        228.96        22.03 o
  -7  -5  11          1.11         -4.46        12.06 o
  -6  -5  11          2.25          1.05        10.49 o
  -5  -5  11         10.03         13.64         9.97 o
  -4  -5  11         12.56         11.77        11.41 o
  -3  -5  11         10.30         27.16        11.41 o
  -2  -5  11        105.21         88.36        12.85 o
  -1  -5  11        125.25        114.35        11.15 o
   0  -5  11         14.13         19.16         7.61 o
   1  -5  11        268.92        247.22        12.46 o
   2  -5  11         17.81          7.61        11.54 o
   3  -5  11        346.57        337.81        24.13 o
   4  -5  11        396.85        363.25        24.39 o
   5  -5  11        529.54        505.66        27.01 o
   6  -5  11        309.88        285.62        21.77 o
   7  -5  11         72.23         60.85        16.79 o
   8  -5  11         17.74         49.57        17.05 o
  -8  -4  11         18.60         20.46        13.11 o
  -7  -4  11          9.63         13.11        11.80 o
  -6  -4  11          4.63         19.41        10.49 o
  -5  -4  11         88.83         79.47        11.28 o
  -4  -4  11         48.92         31.74         8.92 o
  -3  -4  11         21.86         26.76         6.60 o
  -2  -4  11        111.46        116.07         8.18 o
  -1  -4  11        952.53        911.89        22.95 o
   0  -4  11        247.49        237.95        17.97 o
   1  -4  11        264.26        258.50        11.34 o
   2  -4  11       1848.04       1862.14        43.54 o
   3  -4  11        338.29        356.17        23.34 o
   4  -4  11         63.46         65.57        13.64 o
   5  -4  11         30.27         24.13        13.11 o
   6  -4  11         77.29         94.68        16.26 o
   7  -4  11        138.21        147.66        18.36 o
   8  -4  11         68.31         62.68        17.57 o
  -8  -3  11         10.36         14.69        13.11 o
  -7  -3  11         23.36          8.92        11.54 o
  -6  -3  11         28.08         26.75        11.02 o
  -5  -3  11          1.86          3.41         8.66 o
  -4  -3  11        129.63        127.20        11.54 o
  -3  -3  11        504.37        490.36        15.37 o
  -2  -3  11        408.71        352.20        18.88 o
  -1  -3  11        186.58        175.71         9.19 o
   0  -3  11         17.77         17.61        13.11 o
   1  -3  11        379.86        343.25        14.95 o
   2  -3  11        131.98        110.42         8.01 o
   3  -3  11        404.41        406.37        18.62 o
   4  -3  11        862.13        815.93        32.26 o
   5  -3  11        449.00        485.73        26.49 o
   6  -3  11        165.09        196.44        18.88 o
   7  -3  11          8.44         -7.08        14.16 o
  -8  -2  11          1.32         16.79        13.38 o
  -7  -2  11         28.48         59.27        13.11 o
  -6  -2  11         67.65         55.08        11.80 o
  -5  -2  11         39.38         24.39         9.70 o
  -4  -2  11          1.03         -4.98         7.61 o
  -3  -2  11          7.29         30.69         8.13 o
  -2  -2  11          9.79         18.25         6.10 o
  -1  -2  11        394.22        389.08        14.29 o
   0  -2  11        759.59        742.12        18.09 o
   1  -2  11        396.42        416.64        15.87 o
   2  -2  11        217.94        222.30        10.40 o
   3  -2  11         64.31         53.29         7.17 o
   4  -2  11         26.44         19.07         8.52 o
   5  -2  11          4.40         -8.66        11.28 o
   6  -2  11         23.75         42.49        14.16 o
   7  -2  11        338.07        357.22        25.44 o
  -8  -1  11          8.32         47.21        14.43 o
  -7  -1  11         58.25         61.63        13.38 o
  -6  -1  11          6.79          3.67         9.97 o
  -5  -1  11        133.66        145.56        13.38 o
  -4  -1  11        168.80        177.03        13.11 o
  -3  -1  11        195.60        187.79        13.11 o
  -2  -1  11        250.92        263.79        12.48 o
  -1  -1  11        149.61        165.88         9.37 o
   0  -1  11        666.69        657.02        17.13 o
   1  -1  11        565.36        552.83        16.05 o
   2  -1  11        297.83        334.64        14.29 o
   3  -1  11         41.14         49.64        13.51 o
   4  -1  11        412.96        421.96        15.35 o
   5  -1  11        510.12        499.37        25.97 o
   6  -1  11        181.61        179.66        17.83 o
   7  -1  11        111.15        106.75        17.05 o
  -8   0  11         52.80         68.45        14.95 o
  -7   0  11         42.80         43.54        12.85 o
  -6   0  11         55.83         66.88        12.33 o
  -5   0  11        161.25        174.67        14.69 o
  -4   0  11        165.44        146.61        13.11 o
  -3   0  11          8.08         10.23         8.39 o
  -2   0  11         46.65         46.11        16.92 o
  -1   0  11        820.56        749.01        18.78 o
   0   0  11        375.23        383.86        14.14 o
   1   0  11        354.68        354.77        14.11 o
   2   0  11        853.16        852.05        20.63 o
   3   0  11        315.15        338.01        14.49 o
   4   0  11        136.07        116.02         9.70 o
   5   0  11         14.37         11.25         8.39 o
   6   0  11         29.67         26.75        13.11 o
  -8   1  11         86.96        110.15        16.79 o
  -7   1  11         40.78         59.80        14.16 o
  -6   1  11         40.43         45.90        12.85 o
  -5   1  11         16.14         10.75        10.49 o
  -4   1  11        217.99        224.24        15.74 o
  -3   1  11        286.48        295.32        17.57 o
  -2   1  11        441.54        430.23        44.32 o
  -1   1  11        192.72        183.78        14.95 o
   0   1  11         70.35         63.04         7.60 o
   1   1  11        201.26        189.65        10.19 o
   2   1  11         14.57          4.20         6.86 o
   3   1  11         94.22        106.70         9.18 o
   4   1  11        258.05        284.04        18.36 o
   5   1  11        205.05        222.15        17.57 o
  -8   2  11          0.83         11.02        14.16 o
  -7   2  11         84.97        125.89        16.79 o
  -6   2  11        199.63        257.55        19.15 o
  -5   2  11         30.74         25.18        11.80 o
  -4   2  11          6.52         -9.44         9.44 o
  -3   2  11         36.43         40.91        10.75 o
  -2   2  11          1.87          2.45         6.85 o
  -1   2  11        277.28        270.93        13.21 o
   0   2  11        720.07        713.37        18.82 o
   1   2  11        402.72        450.06        15.76 o
   2   2  11         26.70         11.28        11.02 o
   3   2  11         24.37         29.37        11.80 o
   4   2  11         44.23         56.39        13.11 o
   5   2  11          4.70         12.85        13.11 o
   6   2  11          9.85        -11.54        13.64 o
  -8   3  11         14.45         25.18        15.21 o
  -7   3  11          0.71          1.31        13.38 o
  -6   3  11         17.99         12.06        12.85 o
  -5   3  11        271.28        294.80        19.67 o
  -4   3  11        140.28        156.84        15.47 o
  -3   3  11         48.74         59.29        10.75 o
  -2   3  11        238.57        238.41        19.28 o
  -1   3  11        174.94        188.31        15.47 o
   0   3  11         89.73         69.24        12.33 o
   1   3  11         20.26         19.67        11.54 o
   2   3  11         31.25         19.41        11.80 o
   3   3  11         79.88         93.37        14.69 o
   4   3  11          9.99         -5.77        12.59 o
   5   3  11         60.56         72.13        16.00 o
  -7   4  11         53.82         68.98        16.00 o
  -6   4  11         76.50         83.93        15.74 o
  -5   4  11          5.50          1.70         8.90 o
  -4   4  11        167.60        186.21        17.57 o
  -3   4  11          0.08        -10.75        10.75 o
  -2   4  11         42.31         47.21        12.59 o
  -1   4  11         72.71         68.98        13.11 o
   0   4  11         81.97         95.73        14.43 o
   1   4  11        118.53         94.94        14.69 o
   2   4  11         27.03         41.18        13.11 o
   3   4  11         78.23         65.83        14.95 o
   4   4  11         25.23          5.77        14.16 o
  -7   5  11          0.18         -2.28        10.38 o
  -6   5  11          5.24         -1.57        13.90 o
  -5   5  11        115.47        103.34        16.26 o
  -4   5  11          5.60        -12.59        12.59 o
  -3   5  11         81.21         76.85        14.43 o
  -2   5  11        146.84        140.32        16.26 o
  -1   5  11         15.08          9.18        12.33 o
   0   5  11         14.18         10.75        13.11 o
   1   5  11         17.57          4.46        12.85 o
   2   5  11          0.38          8.66        13.38 o
   3   5  11         38.49         12.33        14.43 o
  -6   6  11         98.37         99.93        18.36 o
  -5   6  11          1.57          5.77        14.43 o
  -4   6  11          6.75          5.25        13.64 o
  -3   6  11          0.01         -3.93        13.38 o
  -2   6  11          9.90          7.87        13.64 o
  -1   6  11         11.92         19.93        14.16 o
   0   6  11         12.39         -5.51        12.85 o
   1   6  11        263.01        221.10        19.67 o
   2   6  11          1.62         -3.67        14.16 o
  -4   7  11         52.25         37.51        16.00 o
  -3   7  11          1.57         14.69        14.95 o
  -2   7  11         19.71         46.95        16.00 o
  -1   7  11         21.29         25.97        14.95 o
   0   7  11          4.14          5.51        14.43 o
   3 -11  12         10.14          2.62        14.95 o
   4 -11  12         29.71         13.38        16.79 o
  -3 -10  12          0.14          4.98        12.06 o
   0 -10  12         10.43        -10.23        14.43 o
   1 -10  12         45.77         49.83        15.74 o
   2 -10  12          5.50         10.49        15.47 o
   3 -10  12         21.22         25.97        16.00 o
   4 -10  12          8.38          4.20        16.26 o
   5 -10  12         23.38         15.47        16.26 o
  -4  -9  12          1.09          3.15        11.80 o
  -3  -9  12          1.86          1.60         8.56 o
  -2  -9  12         27.04         16.85         8.48 o
  -1  -9  12         14.48          1.57        13.64 o
   0  -9  12          1.45         -1.31        14.16 o
   1  -9  12          0.16        -13.64        13.64 o
   2  -9  12          7.30          3.41        14.95 o
   3  -9  12         79.11         72.91        17.31 o
   4  -9  12        312.45        298.47        24.39 o
   5  -9  12         30.92          7.08        16.52 o
   6  -9  12          7.39         -8.66        16.26 o
  -5  -8  12          2.30         13.08         9.58 o
  -4  -8  12          0.14         -3.02         8.43 o
  -3  -8  12         37.94         38.46         8.88 o
  -2  -8  12          2.78         -5.36        11.02 o
  -1  -8  12          4.27          6.68         6.98 o
   0  -8  12         83.55         80.52        16.79 o
   1  -8  12         25.41         39.34        14.95 o
   2  -8  12         88.90         67.40        16.52 o
   3  -8  12         15.27        -12.85        14.43 o
   4  -8  12         53.59         50.88        16.26 o
   5  -8  12         22.68         25.18        16.00 o
   6  -8  12        125.49        106.48        18.88 o
  -6  -7  12          8.55          6.56         9.89 o
  -5  -7  12          5.73         -8.51         8.92 o
  -4  -7  12          2.26          3.42         8.15 o
  -3  -7  12          5.75         10.04         7.66 o
  -2  -7  12         33.51         39.62        16.79 o
  -1  -7  12         24.71         12.16         6.91 o
   0  -7  12         10.07          2.69         6.17 o
   1  -7  12          0.59        -12.85        12.85 o
   2  -7  12         53.61         61.11        15.74 o
   3  -7  12        174.58        153.17        19.41 o
   4  -7  12        122.55        128.25        18.36 o
   5  -7  12        154.87        128.51        18.88 o
   6  -7  12        196.59        185.16        20.72 o
   7  -7  12         19.18          0.79        17.31 o
  -6  -6  12         15.64         15.74        12.33 o
  -5  -6  12          0.73         -1.39         8.18 o
  -4  -6  12          0.63          7.65        11.67 o
  -3  -6  12          0.04         -5.93         6.94 o
  -2  -6  12        390.91        382.22        14.36 o
  -1  -6  12         48.54         54.44         7.42 o
   0  -6  12        185.77        179.86         9.65 o
   1  -6  12        160.13        147.92        18.10 o
   2  -6  12        668.55        630.50        30.69 o
   3  -6  12        132.08        110.42        16.79 o
   4  -6  12          1.40         -2.62        13.11 o
   5  -6  12         57.08         60.06        15.47 o
   6  -6  12         95.84        119.60        18.62 o
   7  -6  12         13.38         -8.13        16.52 o
  -7  -5  12          5.16         -1.57        12.06 o
  -6  -5  12          0.11          4.46        11.02 o
  -5  -5  12         50.79         47.73        11.28 o
  -4  -5  12         66.84         64.17         8.54 o
  -3  -5  12        193.20        184.13        10.62 o
  -2  -5  12        162.73        136.76        13.51 o
  -1  -5  12          1.76          8.19         6.15 o
   0  -5  12          0.42         -2.82         5.80 o
   1  -5  12         49.95         41.38         7.87 o
   2  -5  12         17.83          2.10        12.59 o
   3  -5  12        589.37        531.63        28.33 o
   4  -5  12        339.20        359.05        25.44 o
   5  -5  12        463.76        489.40        28.33 o
   6  -5  12        144.33        142.68        18.36 o
   7  -5  12          2.70        -13.11        15.74 o
  -7  -4  12          0.51          6.82        12.06 o
  -6  -4  12         31.65         33.83        11.80 o
  -5  -4  12          9.87          1.84         9.44 o
  -4  -4  12          3.61          8.51         7.06 o
  -3  -4  12         12.13         10.08         6.70 o
  -2  -4  12          0.93         10.13         9.31 o
  -1  -4  12          6.25          4.62         6.11 o
   0  -4  12        985.11        962.97        21.67 o
   1  -4  12         43.87         41.52         6.91 o
   2  -4  12        148.99        142.41         9.05 o
   3  -4  12        217.97        216.11        19.15 o
   4  -4  12         59.46         52.98        14.43 o
   5  -4  12          0.12          9.18        13.64 o
   6  -4  12         79.51        100.98        17.05 o
   7  -4  12         85.63         97.04        18.36 o
  -8  -3  12          1.81         -4.72        13.38 o
  -7  -3  12          5.26          6.29        11.80 o
  -6  -3  12          0.27        -10.23        10.23 o
  -5  -3  12         78.39         55.34        11.28 o
  -4  -3  12          2.26          7.87         8.66 o
  -3  -3  12        173.79        180.94        10.20 o
  -2  -3  12        232.60        210.44        17.83 o
  -1  -3  12         51.49         63.05         7.47 o
   0  -3  12         54.68         65.58        12.85 o
   1  -3  12         45.05         39.32         5.33 o
   2  -3  12        120.00        129.89        10.36 o
   3  -3  12        331.89        346.32        38.69 o
   4  -3  12        348.61        394.72        25.18 o
   5  -3  12        411.63        401.54        25.97 o
   6  -3  12        403.88        381.61        26.23 o
   7  -3  12         11.68         24.65        15.21 o
  -8  -2  12         94.08        109.63        16.52 o
  -7  -2  12          5.81         13.11        12.33 o
  -6  -2  12         31.46         31.74        11.54 o
  -5  -2  12        248.40        235.26        16.26 o
  -4  -2  12          1.81          2.36         8.66 o
  -3  -2  12         11.92         24.85         7.25 o
  -2  -2  12        287.38        276.46        23.74 o
  -1  -2  12        429.99        417.39        14.61 o
   0  -2  12        657.71        626.71        17.27 o
   1  -2  12        294.89        286.60        13.35 o
   2  -2  12       1124.87       1201.33        45.24 o
   3  -2  12        370.44        413.02        28.98 o
   4  -2  12        109.55         82.35        14.16 o
   5  -2  12        153.43        134.28        17.05 o
   6  -2  12         31.71         22.03        14.16 o
   7  -2  12          7.60         -1.31        14.43 o
  -8  -1  12          4.56          2.10        13.64 o
  -7  -1  12          6.04         11.28        12.33 o
  -6  -1  12         17.09         22.29        11.02 o
  -5  -1  12         66.37         73.70        12.06 o
  -4  -1  12        111.94        115.92        12.59 o
  -3  -1  12        291.12        286.52        13.48 o
  -2  -1  12        795.15        751.00        19.52 o
  -1  -1  12        107.06        102.11         8.66 o
   0  -1  12         48.62         39.42         8.55 o
   1  -1  12         13.95          8.02         6.79 o
   2  -1  12          8.13         16.45         7.34 o
   3  -1  12        444.68        461.72        17.36 o
   4  -1  12        302.79        287.87        13.81 o
   5  -1  12        283.23        314.47        20.98 o
   6  -1  12        104.28        109.63        16.79 o
   7  -1  12          1.50          2.62        14.43 o
  -8   0  12         17.17         27.01        15.21 o
  -7   0  12         35.64         40.13        14.43 o
  -6   0  12         11.75         -6.56        11.28 o
  -5   0  12          6.75         -0.52        10.49 o
  -4   0  12          5.00         -8.39         9.44 o
  -3   0  12         15.21         13.94         7.18 o
  -2   0  12          7.66          6.08         6.86 o
  -1   0  12        183.66        183.31        10.63 o
   0   0  12       1013.85       1029.85        23.45 o
   1   0  12         23.90         27.50         7.28 o
   2   0  12        311.98        322.26        14.91 o
   3   0  12         25.74         26.81         7.97 o
   4   0  12         78.44         63.11         9.14 o
   5   0  12          0.90          3.43         8.34 o
  -8   1  12          0.07         -0.26        14.69 o
  -7   1  12          0.71         -9.44        13.38 o
  -6   1  12         54.05         65.83        14.43 o
  -5   1  12         85.90        130.09        14.95 o
  -4   1  12         59.87         64.26        12.33 o
  -3   1  12        215.75        203.26        17.97 o
  -2   1  12        271.96        267.25        17.70 o
  -1   1  12        196.19        187.67        10.85 o
   0   1  12         49.49         57.88         8.25 o
   1   1  12         78.92         75.27         8.53 o
   2   1  12         23.76         17.83         7.97 o
   3   1  12        101.27        105.17        13.90 o
   4   1  12        142.09        122.48        15.21 o
   5   1  12        157.07        140.32        16.26 o
  -8   2  12         93.05        145.04        19.41 o
  -7   2  12         20.78         18.62        14.69 o
  -6   2  12         46.33         77.37        14.95 o
  -5   2  12         68.31         86.55        14.43 o
  -4   2  12        191.19        200.11        16.79 o
  -3   2  12         21.44         14.72         8.05 o
  -2   2  12        112.66        105.87         9.74 o
  -1   2  12        192.18        176.56        17.05 o
   0   2  12        325.56        337.93        14.93 o
   1   2  12         24.98         34.88        11.54 o
   2   2  12        682.26        712.07        29.37 o
   3   2  12         67.80         60.85        13.64 o
   4   2  12         31.92         13.11        13.11 o
   5   2  12          2.19          3.15        13.90 o
  -7   3  12          8.55         24.92        15.21 o
  -6   3  12         34.58         43.28        14.69 o
  -5   3  12          3.48          0.52        12.33 o
  -4   3  12         93.53         86.43        10.57 o
  -3   3  12        221.52        222.43        12.70 o
  -2   3  12        130.51        152.12        15.47 o
  -1   3  12         88.37        105.70        13.90 o
   0   3  12         26.79         12.59        11.54 o
   1   3  12         95.90         63.47        13.90 o
   2   3  12          3.76         -1.05        11.80 o
   3   3  12         13.22         -1.84        12.59 o
   4   3  12        120.97        119.07        17.05 o
  -7   4  12         19.77          8.13        15.21 o
  -6   4  12        119.65        123.52        12.88 o
  -5   4  12         28.57         31.47        14.43 o
  -4   4  12          0.31        -12.33        12.33 o
  -3   4  12          0.30         -0.52        12.06 o
  -2   4  12          0.67          9.70        12.06 o
  -1   4  12         49.06         54.55        13.64 o
   0   4  12        310.07        297.42        20.20 o
   1   4  12         20.12         45.64        13.90 o
   2   4  12         30.45         12.06        13.64 o
   3   4  12          0.87         -2.36        13.90 o
  -6   5  12          8.00        -14.95        14.95 o
  -5   5  12         36.39         49.05        15.74 o
  -4   5  12         85.03         57.96        15.47 o
  -3   5  12          9.68          3.93        13.11 o
  -2   5  12         70.41         82.88        15.47 o
  -1   5  12         42.57         17.31        13.64 o
   0   5  12         65.20         71.34        15.74 o
   1   5  12         22.47          8.39        13.90 o
   2   5  12         25.95         60.06        16.00 o
  -5   6  12          6.92          9.44        15.47 o
  -4   6  12         24.39         55.86        16.00 o
  -3   6  12          0.08        -12.33        13.90 o
  -2   6  12          0.34         -7.61        14.16 o
  -1   6  12         65.46         53.77        16.00 o
   0   6  12         24.19         16.26        14.43 o
   2 -11  13          1.15         -7.34        16.26 o
   3 -11  13          4.61         14.43        16.79 o
  -1 -10  13         58.92         50.09        17.31 o
   0 -10  13          1.13         -1.31        15.47 o
   1 -10  13         24.08         26.23        16.79 o
   2 -10  13         24.01         19.41        17.05 o
   3 -10  13         29.11         19.15        17.83 o
   4 -10  13          5.12         11.02        17.05 o
  -4  -9  13          3.58        -11.80        11.80 o
  -3  -9  13         19.71         28.38        12.85 o
  -2  -9  13          4.59         22.29        15.21 o
  -1  -9  13         11.24         18.88        15.21 o
   0  -9  13         51.52         32.00        16.52 o
   1  -9  13         39.74         17.83        16.26 o
   2  -9  13          7.84          2.62        16.00 o
   3  -9  13         13.86         18.36        17.31 o
   4  -9  13         27.19         22.82        17.57 o
   5  -9  13         57.79         57.44        19.41 o
  -5  -8  13          2.37          6.98        11.28 o
  -4  -8  13          2.26         -5.48         8.92 o
  -3  -8  13         21.09         40.12         9.22 o
  -2  -8  13         19.05         30.02         8.44 o
  -1  -8  13          6.12         17.05        14.43 o
   0  -8  13         50.12         39.34        15.74 o
   1  -8  13         22.33         18.10        15.74 o
   2  -8  13         76.24         94.16        18.36 o
   3  -8  13         64.96         86.03        18.62 o
   4  -8  13         64.57         86.81        18.62 o
   5  -8  13          4.68        -10.75        16.26 o
   6  -8  13         35.35         46.42        18.36 o
  -5  -7  13         37.77         43.42         9.99 o
  -4  -7  13          0.36          4.12         8.24 o
  -3  -7  13         26.70         28.01         8.29 o
  -2  -7  13          2.18          6.14         7.37 o
  -1  -7  13          1.22          5.69         7.08 o
   0  -7  13         67.85         55.60        16.00 o
   1  -7  13         24.87          2.62        13.90 o
   2  -7  13         27.19          2.36        14.43 o
   3  -7  13        180.12        173.62        20.72 o
   4  -7  13        374.01        425.93        29.90 o
   5  -7  13         77.26         66.36        17.83 o
   6  -7  13         51.86         75.01        18.62 o
  -6  -6  13         21.07         16.04        13.90 o
  -5  -6  13          0.65          0.81         8.59 o
  -4  -6  13         10.40         14.43        17.18 o
  -3  -6  13         21.22         18.58         8.01 o
  -2  -6  13          3.12         12.09         7.27 o
  -1  -6  13          9.23         14.90         6.98 o
   0  -6  13        369.13        363.45        22.95 o
   1  -6  13        111.04        125.37        18.10 o
   2  -6  13         90.88         95.21        17.05 o
   3  -6  13        198.80        249.68        22.56 o
   4  -6  13         50.30         48.26        15.74 o
   5  -6  13         52.52         60.32        16.52 o
   6  -6  13        200.94        201.69        22.03 o
  -6  -5  13          5.26          8.39        11.80 o
  -5  -5  13         41.98         49.67         9.60 o
  -4  -5  13          1.31          5.88         7.76 o
  -3  -5  13         60.61         48.95         8.43 o
  -2  -5  13         81.12         95.24         8.78 o
  -1  -5  13         59.09         56.65         8.01 o
   0  -5  13         53.65         68.05        11.67 o
   1  -5  13         34.88         25.49        11.93 o
   2  -5  13         20.83         28.06        14.16 o
   3  -5  13        222.31        208.24        20.46 o
   4  -5  13        412.99        360.89        27.01 o
   5  -5  13         70.69         62.68        16.52 o
   6  -5  13        222.44        257.81        22.56 o
   7  -5  13        121.94        111.99        19.93 o
  -7  -4  13          3.59         10.23        12.85 o
  -6  -4  13         37.92         31.21        12.33 o
  -5  -4  13         19.40         12.59        10.49 o
  -4  -4  13          4.58          0.47         7.42 o
  -3  -4  13          3.25         -1.09         7.21 o
  -2  -4  13        750.41        690.19        18.78 o
  -1  -4  13         23.57         33.09         7.33 o
   0  -4  13        164.88        176.01        20.06 o
   1  -4  13        611.71        621.58        21.38 o
   2  -4  13        398.88        431.44        27.28 o
   3  -4  13        187.06        161.82        18.62 o
   4  -4  13          3.49         16.00        14.43 o
   5  -4  13         22.00          0.26        14.69 o
   6  -4  13        100.40        127.46        18.62 o
   7  -4  13          6.81          3.93        17.05 o
  -7  -3  13         16.00         25.44        13.38 o
  -6  -3  13         11.45          8.13        11.54 o
  -5  -3  13        193.81        172.84        14.95 o
  -4  -3  13        101.07         90.73        17.05 o
  -3  -3  13         92.57         83.55         9.13 o
  -2  -3  13        332.63        327.51        14.17 o
  -1  -3  13         16.11         19.04         9.70 o
   0  -3  13          0.51          3.86         6.65 o
   1  -3  13        104.68         95.09         8.94 o
   2  -3  13         64.54         83.30         8.92 o
   3  -3  13        354.42        375.58        25.97 o
   4  -3  13        591.49        614.51        30.95 o
   5  -3  13        220.58        228.18        20.72 o
   6  -3  13         27.39         26.23        15.21 o
  -7  -2  13         48.56         66.88        14.43 o
  -6  -2  13         44.53         65.31        12.85 o
  -5  -2  13          0.60         -9.18         9.70 o
  -4  -2  13         17.53         17.05        10.23 o
  -3  -2  13         96.77         77.29         9.13 o
  -2  -2  13         65.56         57.32        10.23 o
  -1  -2  13         40.49         47.47         8.07 o
   0  -2  13        434.31        439.18        15.50 o
   1  -2  13        224.18        221.37        11.53 o
   2  -2  13        314.46        329.72        32.78 o
   3  -2  13         73.63         84.94        12.85 o
   4  -2  13         80.04         51.93        14.69 o
   5  -2  13         60.29         59.80        15.47 o
   6  -2  13        184.49        207.46        19.93 o
  -7  -1  13          0.02        -12.06        12.06 o
  -6  -1  13          1.58          9.70        12.33 o
  -5  -1  13         36.54         48.78        12.59 o
  -4  -1  13        109.12        140.05        14.43 o
  -3  -1  13        176.80        156.34        11.01 o
  -2  -1  13         86.57         85.44         9.13 o
  -1  -1  13        264.39        258.66        12.68 o
   0  -1  13          1.65          7.39         7.24 o
   1  -1  13          0.80         14.33         9.05 o
   2  -1  13         55.80         49.51         8.55 o
   3  -1  13        235.46        243.34        12.88 o
   4  -1  13        240.66        245.95        12.84 o
   5  -1  13        226.79        228.44        19.93 o
   6  -1  13        118.46        105.43        17.31 o
  -7   0  13          1.85         -9.44        13.38 o
  -6   0  13        114.92        139.27        16.79 o
  -5   0  13         24.68         28.59        12.59 o
  -4   0  13          7.73         12.59        11.02 o
  -3   0  13          0.29          6.49         8.00 o
  -2   0  13        570.89        509.70        17.43 o
  -1   0  13         76.28         73.93         9.65 o
   0   0  13        346.90        361.03        15.68 o
   1   0  13        264.29        251.02        16.39 o
   2   0  13        623.31        668.99        30.95 o
   3   0  13        195.40        204.55        18.88 o
   4   0  13          1.06         13.82        16.52 o
  -7   1  13          2.93        -14.16        14.16 o
  -6   1  13          0.61         11.28        13.38 o
  -5   1  13         77.77         92.84        14.95 o
  -4   1  13         94.56         95.21        14.43 o
  -3   1  13        288.80        298.67        14.51 o
  -2   1  13        214.21        197.08         9.62 o
  -1   1  13        117.11        111.29         9.91 o
   0   1  13         13.94         22.24         8.07 o
   1   1  13         36.06         29.77         8.35 o
   2   1  13          0.88         11.28        12.06 o
   3   1  13        165.49        168.12        16.52 o
   4   1  13        120.29        140.84        16.79 o
   5   1  13         91.29         97.57        16.26 o
  -7   2  13          7.05          0.52        15.21 o
  -6   2  13         60.67         77.63        16.26 o
  -5   2  13          8.53          5.51        12.85 o
  -4   2  13          1.63          0.99         8.96 o
  -3   2  13         45.91         38.17         7.55 o
  -2   2  13         11.38         14.29         8.35 o
  -1   2  13         43.95         35.41         8.53 o
   0   2  13        493.94        510.12        24.65 o
   1   2  13          7.97         16.26        12.06 o
   2   2  13         53.32         23.87        12.85 o
   3   2  13         86.08         89.17        15.21 o
   4   2  13         11.41         12.06        13.90 o
  -6   3  13         13.59         13.90        14.69 o
  -5   3  13         85.26         99.40        16.52 o
  -4   3  13          6.21         21.53        13.24 o
  -3   3  13        134.58        117.76        15.74 o
  -2   3  13        171.37        167.85        16.79 o
  -1   3  13         55.04         44.59        13.11 o
   0   3  13          0.80          0.26        12.06 o
   1   3  13          1.78         -4.98        12.59 o
   2   3  13         23.20         11.54        13.38 o
   3   3  13         20.30         21.77        13.90 o
  -6   4  13         12.93          9.80        11.29 o
  -5   4  13        118.03        166.54        19.67 o
  -4   4  13          6.14          4.72        13.64 o
  -3   4  13          0.27        -12.59        12.59 o
  -2   4  13         53.35         22.56        13.38 o
  -1   4  13         50.65         62.16        14.43 o
   0   4  13         84.20        100.98        16.26 o
   1   4  13          4.40          6.29        13.38 o
   2   4  13        159.21        134.02        17.83 o
  -5   5  13          0.86        -12.85        15.47 o
  -4   5  13         16.74         35.41        15.47 o
  -3   5  13         62.25         58.49        15.74 o
  -2   5  13         76.07         63.99        15.74 o
  -1   5  13         23.52         45.90        15.74 o
   0   5  13         23.49         19.41        14.16 o
   1   5  13         15.53         14.43        14.95 o
  -1 -10  14          0.17          3.41        16.26 o
   0 -10  14          9.50         -6.29        16.26 o
   1 -10  14          1.01         -9.18        16.79 o
   2 -10  14         23.52         58.49        19.41 o
   3 -10  14          5.29          2.10        18.10 o
  -3  -9  14          6.07         10.42         9.36 o
  -2  -9  14          5.82         15.47        16.00 o
  -1  -9  14          8.31         22.03        16.00 o
   0  -9  14          4.03        -15.21        15.21 o
   1  -9  14          4.55         17.31        17.31 o
   2  -9  14          0.27          9.18        17.31 o
   3  -9  14        116.69        121.43        22.03 o
   4  -9  14         36.56         36.98        18.88 o
   5  -9  14         35.85         32.78        19.15 o
  -4  -8  14          1.40          4.75         9.41 o
  -3  -8  14          1.27         10.57         8.92 o
  -2  -8  14          4.20         -2.91         8.25 o
  -1  -8  14         36.79         64.52        17.31 o
   0  -8  14         75.46         84.98        18.10 o
   1  -8  14         57.14         35.41        17.05 o
   2  -8  14         79.13         66.09        19.15 o
   3  -8  14         75.27         68.72        19.93 o
   4  -8  14         19.05         -7.34        16.52 o
   5  -8  14          3.64         -3.41        17.57 o
  -5  -7  14          2.07          4.89         9.41 o
  -4  -7  14         15.08         32.02         9.55 o
  -3  -7  14         34.27         46.09         9.22 o
  -2  -7  14         42.27         46.44         8.92 o
  -1  -7  14         44.05         37.66        16.79 o
   0  -7  14         12.63         25.97        14.69 o
   1  -7  14         29.08          0.52        15.21 o
   2  -7  14          1.76          4.98        15.47 o
   3  -7  14         82.34         97.30        19.93 o
   4  -7  14         60.93         36.19        17.83 o
   5  -7  14        146.18        142.68        20.98 o
   6  -7  14        137.76        143.99        21.51 o
  -6  -6  14          0.07         -6.56        16.79 o
  -5  -6  14          2.19         -0.47         9.27 o
  -4  -6  14          2.44         14.41         8.78 o
  -3  -6  14          7.80          1.69         7.81 o
  -2  -6  14         41.87         66.79         8.97 o
  -1  -6  14         26.82         28.57        19.80 o
   0  -6  14         31.22         43.34         8.25 o
   1  -6  14         84.13         77.90        17.57 o
   2  -6  14        192.03        168.64        20.46 o
   3  -6  14         93.11         85.76        18.36 o
   4  -6  14         88.00        119.86        20.20 o
   5  -6  14          2.08        -13.64        15.74 o
   6  -6  14          2.16         -0.79        17.31 o
  -6  -5  14         13.37          0.87         9.63 o
  -5  -5  14          9.42          6.14         8.97 o
  -4  -5  14         12.94         17.71         8.56 o
  -3  -5  14         47.28         40.10         8.54 o
  -2  -5  14         10.35         13.85         7.62 o
  -1  -5  14          7.90         17.36         7.71 o
   0  -5  14        161.65        179.21        11.00 o
   1  -5  14         44.41         57.18        15.74 o
   2  -5  14        141.79        151.59        19.41 o
   3  -5  14         80.25         62.16        16.26 o
   4  -5  14        395.20        430.91        29.64 o
   5  -5  14        205.78        207.46        22.29 o
   6  -5  14         36.78         24.13        17.05 o
  -6  -4  14         31.92         17.05        12.33 o
  -5  -4  14         25.00         20.92         9.11 o
  -4  -4  14          0.09         -3.46         7.91 o
  -3  -4  14         14.47          8.81        10.10 o
  -2  -4  14         11.52         10.74         7.81 o
  -1  -4  14        290.27        279.57        16.00 o
   0  -4  14        265.93        289.38        13.80 o
   1  -4  14        166.82        172.42         8.81 o
   2  -4  14        307.52        292.96        22.56 o
   3  -4  14        210.62        232.11        21.77 o
   4  -4  14         66.49         51.93        16.79 o
   5  -4  14         11.87         30.42        16.00 o
   6  -4  14         42.37         24.39        16.00 o
  -7  -3  14          4.38         17.31        13.11 o
  -6  -3  14         14.37         15.74        12.06 o
  -5  -3  14          5.27         -5.02         9.44 o
  -4  -3  14         94.55         97.17        10.33 o
  -3  -3  14        153.30        128.05        10.45 o
  -2  -3  14         26.82         43.36         9.97 o
  -1  -3  14        159.17        145.90        10.58 o
   0  -3  14         87.38         96.81        16.26 o
   1  -3  14         19.21         15.44         7.91 o
   2  -3  14        104.28        118.14        10.20 o
   3  -3  14        120.14        150.28        18.62 o
   4  -3  14        169.15        171.53        19.67 o
   5  -3  14        248.38        266.99        22.82 o
   6  -3  14         83.88         84.98        18.10 o
  -7  -2  14          1.81         -4.46        12.59 o
  -6  -2  14         45.15         46.68        13.64 o
  -5  -2  14          3.46         -0.52        11.28 o
  -4  -2  14          6.83          2.83        15.21 o
  -3  -2  14         42.53         59.53         9.31 o
  -2  -2  14        128.90        120.61        11.28 o
  -1  -2  14         84.98         82.00         9.32 o
   0  -2  14        285.51        268.39        10.64 o
   1  -2  14        228.20        228.83        12.46 o
   2  -2  14        365.87        420.45        25.18 o
   3  -2  14        254.79        306.31        42.09 o
   4  -2  14         50.37         58.49        15.74 o
   5  -2  14          3.61         14.16        14.43 o
   6  -2  14          6.85          9.18        15.21 o
  -7  -1  14          0.08          5.77        14.16 o
  -6  -1  14         36.03         39.87        14.16 o
  -5  -1  14         74.00         95.99        14.69 o
  -4  -1  14         34.52         30.82        23.21 o
  -3  -1  14        293.98        281.92        14.56 o
  -2  -1  14        114.18        127.63        10.79 o
  -1  -1  14         22.43         22.53         8.18 o
   0  -1  14         76.80         89.45         9.75 o
   1  -1  14         23.67         20.49        18.62 o
   2  -1  14         66.02         78.67         9.89 o
   3  -1  14        179.60        207.56        13.10 o
   4  -1  14        275.22        319.45        22.56 o
   5  -1  14         99.04         89.17        16.52 o
  -7   0  14         16.43         24.39        15.47 o
  -6   0  14         96.36         93.37        16.79 o
  -5   0  14          2.40         -8.13        12.06 o
  -4   0  14         22.57         15.74        16.39 o
  -3   0  14         63.57         67.48         9.93 o
  -2   0  14         30.41         24.38         8.61 o
  -1   0  14         77.08         81.84         9.82 o
   0   0  14        247.84        258.26        14.43 o
   1   0  14        202.61        214.24        12.51 o
   2   0  14         82.28         83.86        10.19 o
   3   0  14        176.36        193.48        12.68 o
   4   0  14         23.02         43.01        13.64 o
  -7   1  14          0.41         14.43        15.74 o
  -6   1  14          2.84         -0.79        13.64 o
  -5   1  14         37.85         52.72        14.95 o
  -4   1  14         34.41         49.62        13.51 o
  -3   1  14        179.41        175.06        12.14 o
  -2   1  14         96.45        104.05        10.66 o
  -1   1  14         69.03         85.25        15.61 o
   0   1  14         11.05          5.34         8.79 o
   1   1  14          2.00        -11.54        11.54 o
   2   1  14         32.74         39.34        13.64 o
   3   1  14         71.10         52.98        14.43 o
   4   1  14        137.75        142.94        17.83 o
  -6   2  14         59.32         48.52        16.00 o
  -5   2  14         10.90          5.77        13.90 o
  -4   2  14          6.31         12.48        10.08 o
  -3   2  14          0.69          2.62         9.09 o
  -2   2  14        309.42        324.48        22.29 o
  -1   2  14         22.72         20.98        13.11 o
   0   2  14         15.39         24.92        12.85 o
   1   2  14        370.06        358.00        24.65 o
   2   2  14        110.16        112.25        16.26 o
   3   2  14         50.33         51.93        14.95 o
  -6   3  14          3.11         13.90        15.47 o
  -5   3  14         42.41         45.31        11.40 o
  -4   3  14         89.24        102.02        17.05 o
  -3   3  14         61.65         50.62        14.95 o
  -2   3  14         86.57         90.48        15.47 o
  -1   3  14         57.39         77.11        15.21 o
   0   3  14         14.32         -9.18        12.59 o
   1   3  14         61.67         68.19        16.00 o
   2   3  14          2.62         -2.62        13.90 o
  -5   4  14          1.64         -9.44        14.95 o
  -4   4  14          8.34        -11.54        14.43 o
  -3   4  14         26.39         33.57        15.21 o
  -2   4  14         10.32          8.66        13.90 o
  -1   4  14         31.56         30.95        14.43 o
   0   4  14         38.51         39.34        15.21 o
   1   4  14         22.95         28.59        15.21 o
  -2   5  14          7.04          4.46        14.69 o
   0 -10  15         44.86         18.62        18.10 o
   1 -10  15          4.05         12.06        18.88 o
   2 -10  15         36.34         61.63        20.98 o
  -2  -9  15         10.94         25.97        17.83 o
  -1  -9  15          0.10          4.72        16.79 o
   0  -9  15          7.20         21.77        18.10 o
   1  -9  15         23.86         34.10        18.36 o
   2  -9  15         17.87         17.57        18.10 o
   3  -9  15         27.02          4.46        19.41 o
   4  -9  15         16.23          6.82        19.93 o
  -3  -8  15          5.45         11.42        11.02 o
  -2  -8  15         14.36         28.85        16.26 o
  -1  -8  15          5.48          8.92        15.47 o
   0  -8  15         27.17         17.57        17.05 o
   1  -8  15          3.91         -0.52        16.26 o
   2  -8  15         79.58         76.32        19.67 o
   3  -8  15          9.21         -8.13        17.57 o
   4  -8  15          0.22        -11.80        18.36 o
  -4  -7  15          0.54          6.61         9.46 o
  -3  -7  15          0.30          0.31         8.73 o
  -2  -7  15         21.03         18.18         8.77 o
  -1  -7  15         23.33         26.23        15.74 o
   0  -7  15         11.36         12.85        15.47 o
   1  -7  15          7.46         18.62        15.74 o
   2  -7  15         42.54         43.01        17.83 o
   3  -7  15        122.21        145.56        22.29 o
   4  -7  15         44.62         35.41        18.62 o
   5  -7  15        125.67        147.92        23.08 o
  -5  -6  15         19.71         14.42         9.74 o
  -4  -6  15          4.52         23.85        10.23 o
  -3  -6  15          1.94         12.25         8.44 o
  -2  -6  15         17.70         19.11         8.44 o
  -1  -6  15         68.91         74.82         9.74 o
   0  -6  15        194.51        182.28        20.72 o
   1  -6  15        136.65        129.30        19.41 o
   2  -6  15        103.36        109.63        19.41 o
   3  -6  15         87.60        111.73        20.20 o
   4  -6  15        154.23        132.97        21.77 o
   5  -6  15         32.77          6.56        17.05 o
  -5  -5  15          0.33         12.46         9.51 o
  -4  -5  15         42.96         42.92         9.57 o
  -3  -5  15         29.79         47.33        15.74 o
  -2  -5  15        170.83        167.21        11.77 o
  -1  -5  15         87.27         87.84        11.54 o
   0  -5  15         60.38         64.32         9.38 o
   1  -5  15         84.41         78.16        17.83 o
   2  -5  15         35.91         46.95        16.26 o
   3  -5  15        240.99        228.96        23.08 o
   4  -5  15         10.28          7.34        16.52 o
   5  -5  15        301.50        332.04        27.54 o
  -6  -4  15         17.00         29.49        25.97 o
  -5  -4  15          9.42          4.91         9.31 o
  -4  -4  15         24.67         25.32         9.06 o
  -3  -4  15         61.50         51.85         9.45 o
  -2  -4  15          2.94         15.05         8.62 o
  -1  -4  15         15.65         29.70         8.63 o
   0  -4  15        139.20        158.56        11.40 o
   1  -4  15         77.15         81.51        13.38 o
   2  -4  15        282.27        270.40        23.08 o
   3  -4  15         32.87         23.34        16.26 o
   4  -4  15          1.07          5.77        15.47 o
   5  -4  15          4.94         17.57        16.79 o
  -6  -3  15         78.46         82.62        14.69 o
  -5  -3  15          8.54          0.87        14.43 o
  -4  -3  15          3.86          4.23         9.01 o
  -3  -3  15         74.85         74.64        10.26 o
  -2  -3  15         43.44         60.32         9.70 o
  -1  -3  15        126.85        132.48        11.08 o
   0  -3  15          3.01         -8.07         8.07 o
   1  -3  15          0.16          6.61        11.80 o
   2  -3  15         29.64          0.52        13.90 o
   3  -3  15        326.92        322.60        24.65 o
   4  -3  15        118.26        101.76        19.15 o
   5  -3  15        115.11        133.76        19.93 o
  -6  -2  15         13.01         16.79        13.38 o
  -5  -2  15         23.64         27.64        18.23 o
  -4  -2  15         38.38         50.12        10.38 o
  -3  -2  15          0.12         -4.05         8.62 o
  -2  -2  15          9.08          2.15         8.25 o
  -1  -2  15        141.17        139.54        21.77 o
   0  -2  15        261.49        291.99        14.38 o
   1  -2  15        256.89        303.77        53.90 o
   2  -2  15        198.49        204.81        16.52 o
   3  -2  15        137.48        147.14        19.41 o
   4  -2  15        105.66         69.24        16.79 o
   5  -2  15          0.48         38.29        16.52 o
  -6  -1  15          9.82         25.70        14.69 o
  -5  -1  15          2.28         -5.36         9.83 o
  -4  -1  15         75.97         79.03        11.01 o
  -3  -1  15        113.94        104.37        11.24 o
  -2  -1  15         68.97        104.09        10.71 o
  -1  -1  15        142.50        158.78         9.58 o
   0  -1  15         30.88         34.16        13.64 o
   1  -1  15          6.83         22.96         9.18 o
   2  -1  15         29.12         27.22         9.37 o
   3  -1  15         86.02        103.78        11.24 o
   4  -1  15         81.47         92.58        17.31 o
  -6   0  15          5.20         23.60        15.21 o
  -5   0  15          5.18         -9.89         9.89 o
  -4   0  15         10.08         16.93        10.07 o
  -3   0  15         48.06         33.02         9.72 o
  -2   0  15         17.94         18.24         7.53 o
  -1   0  15         72.43         71.61        11.67 o
   0   0  15         76.58         68.91        11.80 o
   1   0  15        210.79        228.91        13.61 o
   2   0  15        190.88        202.35        13.34 o
   3   0  15         59.17         88.65        15.21 o
  -6   1  15         31.32         32.26        16.00 o
  -5   1  15         19.09         11.03        10.71 o
  -4   1  15         67.00         77.86        11.57 o
  -3   1  15        104.02        109.53         9.63 o
  -2   1  15         56.59         74.33        13.90 o
  -1   1  15         37.16         40.19         9.83 o
   0   1  15         77.64         64.52        14.43 o
   1   1  15          3.29         -0.79        12.85 o
   2   1  15         62.01         55.08        15.21 o
   3   1  15         22.41         34.36        14.95 o
  -5   2  15         18.58          8.90        11.16 o
  -4   2  15         12.73         13.69        13.30 o
  -3   2  15          2.57          2.10        13.64 o
  -2   2  15         13.77         11.02        13.90 o
  -1   2  15        203.32        176.51        17.83 o
   0   2  15         50.28         63.99        15.21 o
   1   2  15         35.29         48.52        15.47 o
   2   2  15         90.25        110.94        16.79 o
  -4   3  15         42.65         53.24        16.26 o
  -3   3  15        110.07         97.83        17.31 o
  -2   3  15          9.77          5.51        13.90 o
  -1   3  15         35.52         40.13        15.21 o
   0   3  15         14.24         15.21        14.43 o
   1   3  15          0.07         15.47        15.21 o
  -2   4  15         17.95         -3.67        14.43 o
  -1  -9  16         21.74         21.77        17.83 o
   0  -9  16          0.31         13.38        18.10 o
   1  -9  16          0.01         -7.61        18.10 o
   2  -9  16          3.26         -0.26        18.88 o
  -3  -8  16          0.23         28.06        17.05 o
  -2  -8  16         55.32         56.91        18.36 o
  -1  -8  16          0.93         -6.29        16.26 o
   0  -8  16         36.92         33.05        18.10 o
   1  -8  16         59.32         57.70        19.41 o
   2  -8  16         35.69         39.34        19.15 o
   3  -8  16          4.93         -7.61        19.41 o
  -4  -7  16         15.98         20.20        16.52 o
  -3  -7  16         64.92         54.08        10.88 o
  -2  -7  16          2.78          4.45        10.62 o
  -1  -7  16          3.02          3.15        15.74 o
   0  -7  16          3.82         -4.20        15.74 o
   1  -7  16         40.89         38.55        18.10 o
   2  -7  16         33.15         46.16        18.62 o
   3  -7  16         38.43         25.70        18.88 o
   4  -7  16        110.48        121.17        22.29 o
  -4  -6  16         13.52          8.92         9.60 o
  -3  -6  16          9.15          6.46         9.06 o
  -2  -6  16         25.34         26.68         9.76 o
  -1  -6  16          1.71         12.42         9.84 o
   0  -6  16          6.15         27.54        15.74 o
   1  -6  16         58.05         68.72        18.10 o
   2  -6  16        281.12        285.09        25.44 o
   3  -6  16          7.69          7.61        17.05 o
   4  -6  16         21.40         20.72        18.62 o
  -5  -5  16          0.70          4.40         9.94 o
  -4  -5  16          5.55          9.77        11.80 o
  -3  -5  16         24.62         24.85        16.39 o
  -2  -5  16          1.48          0.86         9.07 o
  -1  -5  16        202.54        193.08        14.03 o
   0  -5  16         16.59         23.83         8.87 o
   1  -5  16          0.10         -7.61        14.69 o
   2  -5  16         12.67         -1.31        15.47 o
   3  -5  16        124.54        135.07        20.98 o
   4  -5  16         90.68         89.17        20.98 o
  -5  -4  16          1.72         -6.66         9.95 o
  -4  -4  16          1.81         -0.05         9.45 o
  -3  -4  16         10.63         23.18         9.39 o
  -2  -4  16        142.83        155.36        12.09 o
  -1  -4  16         45.79         37.96        11.02 o
   0  -4  16        178.65        183.55        12.29 o
   1  -4  16        172.30        156.84        20.46 o
   2  -4  16        198.44        211.92        22.56 o
   3  -4  16         60.66         60.32        18.10 o
   4  -4  16         76.34        107.53        20.20 o
  -5  -3  16          7.44         -4.22        10.33 o
  -4  -3  16         55.18         95.24        11.80 o
  -3  -3  16        113.83        129.08        18.62 o
  -2  -3  16         56.33         61.61        10.45 o
  -1  -3  16        107.37        105.50        11.15 o
   0  -3  16          4.18         10.87         9.00 o
   1  -3  16         24.31         39.83        17.31 o
   2  -3  16         27.11         34.36        15.74 o
   3  -3  16         82.30         92.06        19.15 o
   4  -3  16         62.48         70.29        18.36 o
  -5  -2  16         11.41         14.63        16.65 o
  -4  -2  16          0.80          4.38         9.77 o
  -3  -2  16          3.23         -2.19         9.30 o
  -2  -2  16         12.87         14.87         9.51 o
  -1  -2  16         41.37         41.73        10.04 o
   0  -2  16         54.92         45.49        10.15 o
   1  -2  16        115.37        138.03        12.21 o
   2  -2  16        231.63        248.81        18.23 o
   3  -2  16         11.89         26.49        16.00 o
   4  -2  16          7.38          0.26        15.74 o
  -5  -1  16          7.96         -8.48        15.61 o
  -4  -1  16         12.87         25.64        14.56 o
  -3  -1  16         55.57         61.31        10.82 o
  -2  -1  16         64.37         70.20        10.71 o
  -1  -1  16        128.03        140.38        12.14 o
   0  -1  16          1.05          0.03         9.25 o
   1  -1  16         12.97         23.10         9.86 o
   2  -1  16         46.99         43.97        10.42 o
   3  -1  16        132.08        147.66        19.41 o
  -5   0  16         45.90         64.02        13.64 o
  -4   0  16          8.68         13.53        22.16 o
  -3   0  16          0.00          7.66         9.93 o
  -2   0  16          3.82          6.93         9.82 o
  -1   0  16        150.38        135.50        13.64 o
   0   0  16        112.07        118.91        18.36 o
   1   0  16        118.69        133.38        12.33 o
   2   0  16        133.13        142.94        18.10 o
   3   0  16         32.81         32.78        14.69 o
  -5   1  16          0.50         -8.36        11.20 o
  -4   1  16         56.72         60.40        21.90 o
  -3   1  16         57.85         54.91        11.21 o
  -2   1  16         66.31         89.43        16.52 o
  -1   1  16         94.75        152.38        18.10 o
   0   1  16          6.74         -7.08        13.38 o
   1   1  16         27.33         44.59        15.47 o
   2   1  16         10.40         -4.20        15.21 o
  -4   2  16         38.05         39.87        16.26 o
  -3   2  16         78.86         78.42        16.79 o
  -2   2  16          0.68        -13.64        13.64 o
  -1   2  16          3.50         12.33        14.43 o
   0   2  16         82.83         90.75        17.05 o
   1   2  16         53.86         42.23        16.00 o
  -1  -8  17         37.10         63.47        18.88 o
   0  -8  17          0.55         -0.26        18.10 o
   1  -8  17         38.82         69.50        20.98 o
   2  -8  17         60.85         72.65        21.77 o
  -2  -7  17          5.49         34.10        16.79 o
  -1  -7  17         54.43         64.26        18.62 o
   0  -7  17         14.37         27.80        17.57 o
   1  -7  17          5.45         48.26        18.88 o
   2  -7  17         10.91         13.38        18.36 o
   3  -7  17         30.18         13.38        19.93 o
  -3  -6  17         37.66         48.50        10.96 o
  -2  -6  17          0.27         17.69        10.14 o
  -1  -6  17         29.44          8.92        16.00 o
   0  -6  17        108.18        121.69        20.20 o
   1  -6  17         26.04         31.47        18.10 o
   2  -6  17         45.04         52.98        19.15 o
   3  -6  17         97.47        141.10        23.34 o
  -4  -5  17          0.33         12.74        10.75 o
  -3  -5  17        268.13        289.81        20.72 o
  -2  -5  17          3.58          9.29         9.64 o
  -1  -5  17          5.97         14.04         9.70 o
   0  -5  17         91.93         93.89        18.62 o
   1  -5  17          2.12         16.79        16.79 o
   2  -5  17         38.44         70.81        18.88 o
   3  -5  17         44.10         64.78        20.72 o
  -4  -4  17          8.27         13.05        10.68 o
  -3  -4  17          2.23          0.48         9.70 o
  -2  -4  17          1.21          8.32         9.67 o
  -1  -4  17         23.17         31.35        10.07 o
   0  -4  17         19.10         18.69         7.81 o
   1  -4  17        142.84        148.45        20.72 o
   2  -4  17        119.62        131.40        20.46 o
   3  -4  17         34.41         52.72        19.15 o
  -4  -3  17          1.98          1.00        10.33 o
  -3  -3  17         79.98         93.78        11.76 o
  -2  -3  17         26.38         12.33        10.07 o
  -1  -3  17         36.62         60.17        16.79 o
   0  -3  17          9.16         -2.64         9.56 o
   1  -3  17          0.75          1.45         9.82 o
   2  -3  17         44.63         44.85        17.57 o
   3  -3  17         40.31         34.62        17.83 o
  -4  -2  17          4.52          2.80        10.87 o
  -3  -2  17          3.95          7.11        10.12 o
  -2  -2  17         50.59         52.10        10.87 o
  -1  -2  17         61.94         51.00        10.98 o
   0  -2  17         75.77         87.26        11.99 o
   1  -2  17        198.61        222.99        24.92 o
   2  -2  17        103.93        113.30        19.67 o
   3  -2  17         38.93         45.11        17.83 o
  -4  -1  17         51.40         48.56        15.74 o
  -3  -1  17        101.65        119.34        24.65 o
  -2  -1  17         39.55         29.11         8.82 o
  -1  -1  17         47.92         59.41        13.90 o
   0  -1  17          0.93         -6.18        10.18 o
   1  -1  17         25.15         28.58        10.79 o
   2  -1  17         20.32         26.82        10.74 o
  -4   0  17         18.01         20.12        14.69 o
  -3   0  17          0.64          0.29         8.68 o
  -2   0  17          5.36         -5.14        15.08 o
  -1   0  17         22.63         21.43        10.66 o
   0   0  17         21.76         43.25        11.22 o
   1   0  17         87.67         87.07        16.79 o
  -3   1  17         46.00         46.03        11.87 o
  -2   1  17          8.83          8.39        14.95 o
  -1   1  17        131.61        125.10        18.36 o
   0   1  17          0.54         15.47        15.21 o
  -2  -6  18          0.41         17.05        16.52 o
  -1  -6  18         10.00         20.98        16.52 o
   0  -6  18          8.11          4.72        17.05 o
   1  -6  18        194.64        191.20        23.87 o
  -2  -5  18         57.87         57.21        11.35 o
  -1  -5  18         38.20         48.68        11.01 o
   0  -5  18         10.89         42.75        17.57 o
   1  -5  18          5.79         11.54        17.31 o
   2  -5  18          5.35         -4.98        17.31 o
  -3  -4  18         75.43         93.33        12.59 o
  -2  -4  18          7.56          5.13        10.38 o
  -1  -4  18         51.07         53.79        11.22 o
   0  -4  18         31.77         38.03        17.31 o
   1  -4  18        110.94        121.17        20.98 o
   2  -4  18         38.07         72.65        19.67 o
  -3  -3  18         56.16         78.57        12.25 o
  -2  -3  18          2.86         16.68        10.75 o
  -1  -3  18          2.32          9.00         8.51 o
   0  -3  18         89.51        114.41        12.77 o
   1  -3  18          0.05          7.61        16.79 o
  -3  -2  18          7.54        -10.57        10.57 o
  -2  -2  18         11.77         -0.69        10.42 o
  -1  -2  18         66.75         90.34        12.59 o
   0  -2  18         19.82         24.19        11.46 o
   1  -2  18         98.36        102.79        12.96 o
  -2  -1  18         20.83         12.72        11.67 o
  -1  -1  18         19.09         11.11        11.02 o
   0  -1  18         42.40         70.78        12.32 o
                                                
